# Supplementary material for: Causal effects of specific gut microbiota on bone mineral density: a two-sample Mendelian randomization study
Source: Front Endocrinol (Lausanne). 2023 Aug 14;14:1178831. doi: 10.3389/fendo.2023.1178831 (PMC10461557; doi:10.3389/fendo.2023.1178831)
Supplement: Supplementary file 2 [file Table_2.xlsx]

## Sheet: Supplementary Table S1. Detaile
Supplementary Table S1. Detailed information of instrumental variables used in MR analyses
Bacterial taxa	chr	pos	SNP	Effect_allele	Other_allele	Beta	se	P-value	N	Ncohorts	F
class.Actinobacteria.id.419	2	136616754	rs182549	T	C	0.111489	0.012066	3.79e-20	16313	24	85.3772
class.Actinobacteria.id.419	2	136608646	rs4988235	A	G	0.109587	0.0120515	1.5e-19	16313	24	82.6863
class.Actinobacteria.id.419	2	136707982	rs6754311	T	C	0.108073	0.012047	4.18e-19	16312	24	80.4783
class.Actinobacteria.id.419	2	135907088	rs6730157	A	G	0.107534	0.0119089	2.43e-19	16313	24	81.5364
class.Actinobacteria.id.419	2	136407479	rs1446585	A	G	0.108704	0.0121458	7.71e-19	16182	23	80.1014
class.Actinobacteria.id.419	2	135837906	rs7570971	C	A	0.106846	0.0119243	2.56e-19	16182	23	80.2876
class.Actinobacteria.id.419	2	136413650	rs36084664	A	G	-0.110466	0.0128847	2.8e-19	15292	21	73.5034
class.Actinobacteria.id.419	2	136381348	rs12465802	G	A	0.106318	0.0119961	8.79e-19	16313	24	78.5472
class.Actinobacteria.id.419	2	135954797	rs1375131	T	C	0.105674	0.0119114	9.16e-19	16312	24	78.7066
class.Actinobacteria.id.419	2	136740900	rs687670	T	C	0.105578	0.0123097	2.45e-17	16313	24	73.5621
class.Actinobacteria.id.419	2	136043944	rs13023281	T	C	-0.103988	0.0127966	1.58e-17	15292	21	66.035
class.Actinobacteria.id.419	2	136721995	rs13404551	T	C	0.103988	0.0122982	9.54e-17	16311	24	71.4968
class.Actinobacteria.id.419	2	136685228	rs309160	C	T	0.102058	0.0123086	3.41e-16	16313	24	68.7506
class.Actinobacteria.id.419	2	136755684	rs309134	G	A	0.10365	0.0124917	3.71e-16	16312	24	68.8489
class.Actinobacteria.id.419	2	136670298	rs309168	C	T	0.101529	0.0123111	4.88e-16	16313	24	68.0129
class.Actinobacteria.id.419	2	136658345	rs218174	A	G	0.10151	0.0123143	5.95e-16	16312	24	67.9503
class.Actinobacteria.id.419	2	136322676	rs6759321	G	T	0.0987904	0.0120966	7.16e-16	16182	23	66.6967
class.Actinobacteria.id.419	2	136614255	rs309180	A	G	0.100268	0.0123238	1.26e-15	16313	24	66.1965
class.Actinobacteria.id.419	2	136721603	rs12615624	A	G	0.101483	0.0124921	1.57e-15	16313	24	65.9963
class.Actinobacteria.id.419	2	136638216	rs632632	T	C	0.0994763	0.0123137	2.2e-15	16312	24	65.2624
class.Actinobacteria.id.419	2	136092061	rs1561277	C	A	0.097121	0.0120759	2.15e-15	16182	23	64.6821
class.Actinobacteria.id.419	2	136643555	rs309125	C	T	0.0984871	0.0123164	3.91e-15	16312	24	63.9423
class.Actinobacteria.id.419	2	136691825	rs309164	T	C	0.0998541	0.0124943	4.14e-15	16313	24	63.8721
class.Actinobacteria.id.419	2	136622046	rs4988183	T	C	0.0994862	0.0125843	9.46e-15	16312	24	62.4981
class.Actinobacteria.id.419	2	136698098	rs309149	C	T	0.0981028	0.0124945	1.2e-14	16313	24	61.649
class.Actinobacteria.id.419	2	136765951	rs309137	T	C	0.0963443	0.0122801	1.18e-14	16313	24	61.5528
class.Actinobacteria.id.419	2	136608231	rs4954490	A	G	0.0957899	0.0123948	3.49e-14	16308	24	59.7254
class.Actinobacteria.id.419	2	136787402	rs6716536	C	T	0.0923254	0.0121224	5.27e-14	16182	23	58.0049
class.Actinobacteria.id.419	2	136594158	rs2236783	A	G	0.0955766	0.0124159	4.86e-14	16313	24	59.2583
class.Actinobacteria.id.419	2	136589612	rs12620033	G	C	0.095206	0.0124129	6e-14	16313	24	58.8273
class.Actinobacteria.id.419	2	136820076	rs11681248	T	C	0.0888172	0.0118423	1.25e-13	16308	24	56.2502
class.Actinobacteria.id.419	2	136603276	rs3754686	C	T	0.092912	0.0123933	1.86e-13	16313	24	56.2039
class.Actinobacteria.id.419	2	136583192	rs745500	A	G	0.0927245	0.0123999	2.42e-13	16313	24	55.918
class.Actinobacteria.id.419	2	136602491	rs3739020	T	G	0.0942499	0.0126814	3.36e-13	16310	24	55.2363
class.Actinobacteria.id.419	2	136596867	rs6742283	G	A	0.0922691	0.0124118	3.01e-13	16310	24	55.2645
class.Actinobacteria.id.419	2	136575199	rs6719488	T	G	0.0922752	0.0124	3.1e-13	16313	24	55.3765
class.Actinobacteria.id.419	2	136576577	rs892715	C	T	0.0921969	0.0124002	3.22e-13	16313	24	55.2808
class.Actinobacteria.id.419	2	136603366	rs3769005	G	C	0.0918007	0.0123927	3.39e-13	16313	24	54.873
class.Actinobacteria.id.419	2	136557319	rs2322660	T	C	0.0919976	0.0123966	3.4e-13	16313	24	55.0746
class.Actinobacteria.id.419	2	136569848	rs12988076	A	C	0.0919474	0.0124006	3.79e-13	16313	24	54.9791
class.Actinobacteria.id.419	2	136555659	rs2322659	C	T	0.0929665	0.0126593	5.97e-13	16313	24	53.9303
class.Actinobacteria.id.419	2	136558157	rs748841	T	C	0.0917469	0.0123969	4.03e-13	16313	24	54.7715
class.Actinobacteria.id.419	2	136581848	rs1470457	A	G	0.0929629	0.0126803	7.35e-13	16313	24	53.7474
class.Actinobacteria.id.419	2	136786651	rs12475139	T	A	0.0889984	0.0122595	7.64e-13	16182	23	52.7011
class.Actinobacteria.id.419	2	136580287	rs2164210	C	T	0.0899284	0.0124012	1.12e-12	16313	24	52.5859
class.Actinobacteria.id.419	2	135911422	rs17261772	T	C	0.0920713	0.0124866	4.3e-13	16182	23	54.3702
class.Actinobacteria.id.419	2	136439517	rs313519	A	C	0.0908563	0.0125815	1.07e-12	16313	24	52.1489
class.Actinobacteria.id.419	2	136439090	rs313518	C	T	0.0907332	0.012581	1.22e-12	16313	24	52.0119
class.Actinobacteria.id.419	2	136817088	rs749873	T	C	0.0849027	0.0118569	1.51e-12	16313	24	51.2747
class.Actinobacteria.id.419	2	136544197	rs10928546	T	C	0.0908598	0.0126287	1.62e-12	16313	24	51.7639
class.Actinobacteria.id.419	2	136455600	rs71348714	A	G	0.0898643	0.0125801	1.94e-12	16313	24	51.0274
class.Actinobacteria.id.419	2	136437507	rs313517	A	G	0.0898493	0.0125806	1.97e-12	16313	24	51.0064
class.Actinobacteria.id.419	2	136550109	rs2082729	T	C	0.0905236	0.0126352	2.16e-12	16313	24	51.3289
class.Actinobacteria.id.419	2	136535410	rs71348715	T	G	0.0904167	0.012632	2.18e-12	16313	24	51.2334
class.Actinobacteria.id.419	2	136539122	rs11684545	T	G	0.09024	0.012631	2.26e-12	16313	24	51.0416
class.Actinobacteria.id.419	2	136445526	rs313526	C	T	0.0897135	0.0125792	2.15e-12	16313	24	50.8635
class.Actinobacteria.id.419	2	136422171	rs2034276	A	T	0.089594	0.0125789	2.21e-12	16313	24	50.7312
class.Actinobacteria.id.419	2	136445869	rs313528	G	A	0.0896386	0.012579	2.21e-12	16313	24	50.7808
class.Actinobacteria.id.419	2	136420690	rs4954280	A	G	0.089587	0.0125763	2.26e-12	16313	24	50.7438
class.Actinobacteria.id.419	2	136522941	rs28453840	A	G	0.0900388	0.0126228	2.5e-12	16312	24	50.8801
class.Actinobacteria.id.419	2	136419961	rs1446584	A	G	0.0893976	0.0125757	2.48e-12	16313	24	50.5342
class.Actinobacteria.id.419	2	136432103	rs313523	G	A	0.0893878	0.0125826	2.51e-12	16313	24	50.4682
class.Actinobacteria.id.419	2	136430866	rs313522	T	A	0.089353	0.0125827	2.59e-12	16313	24	50.428
class.Actinobacteria.id.419	2	136502792	rs1438305	G	C	0.0899054	0.0126321	2.92e-12	16313	24	50.655
class.Actinobacteria.id.419	2	136553639	rs1011361	A	G	0.0898334	0.0126359	3.03e-12	16312	24	50.5429
class.Actinobacteria.id.419	2	136494186	rs10202489	A	G	0.0896102	0.0126092	3.05e-12	16313	24	50.5053
class.Actinobacteria.id.419	2	136428460	rs656326	A	C	0.0890462	0.0125802	3.03e-12	16313	24	50.102
class.Actinobacteria.id.419	2	136418348	rs6720287	A	G	0.0890003	0.012576	3.04e-12	16313	24	50.0841
class.Actinobacteria.id.419	2	136444123	rs313524	C	T	0.0889802	0.0125793	3.16e-12	16313	24	50.0347
class.Actinobacteria.id.419	2	136551694	rs12998016	T	C	0.0895349	0.0126378	3.55e-12	16312	24	50.1924
class.Actinobacteria.id.419	2	136416855	rs6715856	T	C	0.0887859	0.0125764	3.37e-12	16313	24	49.8396
class.Actinobacteria.id.419	2	136554800	rs6430589	C	G	0.0890976	0.0126367	3.74e-12	16312	24	49.7124
class.Actinobacteria.id.419	2	136499166	rs1438307	T	G	0.0893801	0.0126274	3.7e-12	16313	24	50.1018
class.Actinobacteria.id.419	2	136503157	rs1438304	G	A	0.0894761	0.0126317	3.7e-12	16313	24	50.1754
class.Actinobacteria.id.419	2	136416941	rs6755383	C	T	0.0887419	0.0125775	3.45e-12	16313	24	49.7814
class.Actinobacteria.id.419	2	136495619	rs10195620	T	A	0.089464	0.0126364	3.61e-12	16313	24	50.1243
class.Actinobacteria.id.419	2	136462441	rs7355359	T	C	0.0886943	0.0125801	3.78e-12	16313	24	49.7078
class.Actinobacteria.id.419	2	136521514	rs10192827	A	G	0.0889909	0.0126238	5.09e-12	16311	24	49.6945
class.Actinobacteria.id.419	2	136410299	rs10928542	G	A	0.0883155	0.0125772	4.39e-12	16313	24	49.3067
class.Actinobacteria.id.419	2	136507039	rs12998387	G	A	0.0889143	0.0126217	4.84e-12	16313	24	49.6258
class.Actinobacteria.id.419	2	136511575	rs3213889	G	A	0.089037	0.0126328	4.86e-12	16313	24	49.6753
class.Actinobacteria.id.419	2	136402117	rs4954276	A	G	0.088514	0.0125768	4.56e-12	16313	24	49.5319
class.Actinobacteria.id.419	2	136413359	rs7608045	T	C	0.0882572	0.0125778	4.58e-12	16313	24	49.2367
class.Actinobacteria.id.419	2	136522675	rs10173394	T	C	0.0888859	0.012623	5.02e-12	16313	24	49.5842
class.Actinobacteria.id.419	2	136470714	rs13412397	A	G	0.0886464	0.0125961	4.8e-12	16313	24	49.5276
class.Actinobacteria.id.419	2	136409073	rs4954279	G	A	0.0880797	0.0125765	5.01e-12	16313	24	49.0494
class.Actinobacteria.id.419	2	136398174	rs12619365	C	T	0.08822	0.0126217	5.05e-12	16313	24	48.8541
class.Actinobacteria.id.419	2	136817616	rs2011946	A	C	0.0838274	0.0119413	4.82e-12	16308	24	49.2799
class.Actinobacteria.id.419	2	136474098	rs11679508	T	A	0.0882116	0.0125969	6.11e-12	16313	24	49.0372
class.Actinobacteria.id.419	2	136518103	rs12994270	A	T	0.088453	0.0126235	6.73e-12	16313	24	49.0984
class.Actinobacteria.id.419	2	136403749	rs13413639	C	A	0.0877595	0.0125756	6.4e-12	16313	24	48.6999
class.Actinobacteria.id.419	2	136495300	rs12469709	T	C	0.0881147	0.0126384	7.78e-12	16313	24	48.6089
class.Actinobacteria.id.419	2	135877562	rs1869829	A	G	0.0868911	0.0124838	5.2e-12	16313	24	48.4456
class.Actinobacteria.id.419	2	136421323	rs1374329	A	G	0.0881831	0.0128247	1.29e-11	16313	24	47.2797
class.Actinobacteria.id.419	2	136544752	rs6760329	G	A	0.0887484	0.013013	2.09e-11	16313	24	46.5124
class.Actinobacteria.id.419	2	136522710	rs9287442	G	A	0.0885489	0.0129614	2.26e-11	16313	24	46.673
class.Actinobacteria.id.419	2	136539513	rs10188066	A	G	0.0883405	0.013013	2.62e-11	16313	24	46.0854
class.Actinobacteria.id.419	2	136501840	rs10928545	G	A	0.088431	0.0129691	2.73e-11	16313	24	46.4933
class.Actinobacteria.id.419	2	136751849	rs62160860	G	C	0.113159	0.0170362	2.68e-11	16310	24	44.1195
class.Actinobacteria.id.419	2	136808949	rs11693502	T	C	0.0810058	0.0119337	1.96e-11	16312	24	46.0772
class.Actinobacteria.id.419	2	136528004	rs2304599	G	C	0.0883744	0.0130189	2.88e-11	16313	24	46.079
class.Actinobacteria.id.419	2	136516748	rs12616520	T	A	0.088031	0.0129616	2.96e-11	16313	24	46.1268
class.Actinobacteria.id.419	2	135771974	rs10187402	C	G	0.0846609	0.0125257	1.65e-11	16308	24	45.6836
class.Actinobacteria.id.419	2	136731066	rs4954551	G	A	0.109879	0.016819	4.36e-11	16313	24	42.6805
class.Actinobacteria.id.419	2	136733897	rs7587285	T	C	0.110116	0.0167978	3.94e-11	16313	24	42.9726
class.Actinobacteria.id.419	2	136546110	rs2278544	G	A	0.0871368	0.0129829	5.15e-11	16313	24	45.0466
class.Actinobacteria.id.419	2	136743490	rs2278683	A	C	0.109872	0.0168064	4.71e-11	16312	24	42.739
class.Actinobacteria.id.419	2	136747085	rs11893318	T	C	0.109383	0.0168198	5.76e-11	16312	24	42.2922
class.Actinobacteria.id.419	2	136812931	rs11679933	T	G	0.0802131	0.0119442	3.67e-11	16309	24	45.1002
class.Actinobacteria.id.419	2	136553529	rs1030764	T	C	0.0869578	0.0130208	6.07e-11	16313	24	44.6008
class.Actinobacteria.id.419	2	136505546	rs3820794	T	C	0.086478	0.0130027	7.33e-11	16313	24	44.2329
class.Actinobacteria.id.419	2	136825272	rs932206	T	C	0.0759471	0.0115151	5.45e-11	16182	23	43.5
class.Actinobacteria.id.419	2	136783169	rs6714750	A	G	0.0849251	0.0126225	4.33e-11	16182	23	45.2672
class.Actinobacteria.id.419	2	136873549	rs2680880	T	A	0.0774995	0.0115126	4.86e-11	16313	24	45.3158
class.Actinobacteria.id.419	2	135775130	rs7581382	T	C	-0.0851129	0.0141381	6.88e-11	15292	21	36.2417
class.Actinobacteria.id.419	2	136022798	rs935613	C	T	0.0825195	0.0125188	6.41e-11	16313	24	43.4495
class.Actinobacteria.id.419	2	135954405	rs1375132	A	G	0.0822519	0.0124975	7.46e-11	16311	24	43.3156
class.Actinobacteria.id.419	2	135915358	rs6747073	T	C	0.0807114	0.0124857	1.55e-10	16311	24	41.7875
class.Actinobacteria.id.419	2	136819662	rs6704561	C	T	0.078466	0.0123219	3.07e-10	16182	23	40.5519
class.Actinobacteria.id.419	2	136720344	rs3768998	G	T	0.105219	0.0173531	1.09e-09	16312	24	36.7648
class.Actinobacteria.id.419	2	136058820	rs2016636	G	A	0.0795819	0.0125225	3.27e-10	16313	24	40.3872
class.Actinobacteria.id.419	2	135832131	rs12328663	T	C	0.0965573	0.0157926	2.41e-10	16313	24	37.3821
class.Actinobacteria.id.419	2	135796410	rs13389481	C	A	0.0982232	0.0161635	3.88e-10	16311	24	36.928
class.Actinobacteria.id.419	2	135818907	rs2874739	C	T	0.0967751	0.0157894	2.66e-10	16313	24	37.5662
class.Actinobacteria.id.419	2	136002500	rs1900741	C	T	0.0857317	0.0136167	8.46e-10	16313	24	39.6404
class.Actinobacteria.id.419	2	135829432	rs10193348	A	G	0.0963125	0.0157962	3.07e-10	16313	24	37.1755
class.Actinobacteria.id.419	2	135795443	rs10167901	C	T	0.0962356	0.0158534	4.18e-10	16313	24	36.8493
class.Actinobacteria.id.419	2	135795385	rs10167809	C	T	0.09603	0.015852	4.44e-10	16313	24	36.6982
class.Actinobacteria.id.419	2	135795150	rs4953948	T	G	0.0960188	0.0158521	4.45e-10	16313	24	36.6893
class.Actinobacteria.id.419	2	135795095	rs4954216	G	A	0.095953	0.0158522	4.6e-10	16313	24	36.6386
class.Actinobacteria.id.419	2	135849613	rs7568525	G	A	0.0950414	0.0158384	4.39e-10	16313	24	36.0082
class.Actinobacteria.id.419	2	135795396	rs10167884	C	T	0.0957944	0.0158535	4.92e-10	16313	24	36.5117
class.Actinobacteria.id.419	2	135794986	rs4954215	G	A	0.0957562	0.015853	4.92e-10	16313	24	36.4849
class.Actinobacteria.id.419	2	135853807	rs10208624	C	T	0.0950424	0.015835	4.46e-10	16313	24	36.0245
class.Actinobacteria.id.419	2	135799082	rs62168942	T	C	0.0957826	0.01585	5.19e-10	16313	24	36.5186
class.Actinobacteria.id.419	2	135795595	rs10182750	T	C	0.0957126	0.015855	5.26e-10	16313	24	36.4422
class.Actinobacteria.id.419	2	135795040	rs4953947	A	C	0.0955496	0.0158551	5.37e-10	16313	24	36.318
class.Actinobacteria.id.419	2	135814716	rs7422031	C	T	0.0953739	0.0157892	4.81e-10	16313	24	36.487
class.Actinobacteria.id.419	2	135798082	rs13409400	A	C	0.0954751	0.01585	5.81e-10	16313	24	36.2848
class.Actinobacteria.id.419	2	135861497	rs7573600	G	C	0.0946776	0.0157999	5.15e-10	16313	24	35.9077
class.Actinobacteria.id.419	2	135798758	rs62168941	C	T	0.0954432	0.0158504	6.05e-10	16313	24	36.2583
class.Actinobacteria.id.419	2	136628380	rs4954513	G	A	0.106225	0.0174129	1.94e-09	16313	24	37.2147
class.Actinobacteria.id.419	2	136704414	rs16832275	C	G	0.101256	0.0167981	2.05e-09	16313	24	36.335
class.Actinobacteria.id.419	2	135859923	rs11898045	T	C	0.0944239	0.0158026	5.34e-10	16313	24	35.7031
class.Actinobacteria.id.419	2	135812969	rs56903548	C	T	0.0946095	0.0157912	6.24e-10	16313	24	35.8954
class.Actinobacteria.id.419	2	135801228	rs4954217	C	T	0.0950358	0.0158489	6.85e-10	16313	24	35.9564
class.Actinobacteria.id.419	2	135796155	rs13413872	G	T	0.0950513	0.015854	6.77e-10	16313	24	35.945
class.Actinobacteria.id.419	2	135796000	rs13402112	A	C	0.0950513	0.015854	6.77e-10	16313	24	35.945
class.Actinobacteria.id.419	2	135797223	rs10186594	A	G	0.0950437	0.0158455	6.87e-10	16313	24	35.9779
class.Actinobacteria.id.419	2	135860305	rs58426504	T	G	0.0940717	0.0158014	6.12e-10	16313	24	35.4425
class.Actinobacteria.id.419	2	135793565	rs4954214	C	T	0.0949188	0.0158585	6.86e-10	16313	24	35.8244
class.Actinobacteria.id.419	2	136615222	rs3213871	C	T	0.105538	0.0174659	2.34e-09	16313	24	36.5121
class.Actinobacteria.id.419	2	135800757	rs921859	A	G	0.0947905	0.0158491	7.46e-10	16313	24	35.7702
class.Actinobacteria.id.419	2	135871624	rs58697996	G	A	0.094277	0.0158382	6.37e-10	16313	24	35.4321
class.Actinobacteria.id.419	2	135802050	rs7601696	C	A	0.0947894	0.0158467	7.76e-10	16313	24	35.7801
class.Actinobacteria.id.419	2	135794367	rs6760553	A	G	0.0946941	0.0158576	7.41e-10	16313	24	35.6591
class.Actinobacteria.id.419	2	135802148	rs7577258	G	A	0.0947071	0.0158453	7.95e-10	16313	24	35.7241
class.Actinobacteria.id.419	2	135800601	rs2017831	C	T	0.0946733	0.0158493	7.91e-10	16313	24	35.681
class.Actinobacteria.id.419	2	136626004	rs3769002	T	C	0.105358	0.0174205	2.46e-09	16313	24	36.5775
class.Actinobacteria.id.419	2	136624919	rs56263017	T	C	0.105249	0.0174207	2.52e-09	16313	24	36.5009
class.Actinobacteria.id.419	2	135802028	rs7565268	T	C	0.0946212	0.0158467	8.29e-10	16313	24	35.653
class.Actinobacteria.id.419	2	135796965	rs56174523	A	C	0.0945298	0.015853	8.27e-10	16313	24	35.5563
class.Actinobacteria.id.419	2	135874038	rs61087958	C	T	0.0940299	0.0158094	7.35e-10	16313	24	35.3755
class.Actinobacteria.id.419	2	135793684	rs4953946	T	G	0.0942596	0.0158585	8.54e-10	16313	24	35.3286
class.Actinobacteria.id.419	2	135793845	rs11888951	T	C	0.0941495	0.0158578	9.1e-10	16313	24	35.2493
class.Actinobacteria.id.419	2	135802020	rs7601683	C	T	0.0941316	0.0158471	1.01e-09	16313	24	35.2836
class.Actinobacteria.id.419	2	135797747	rs10174944	C	T	0.0940235	0.0158529	1.02e-09	16312	24	35.1766
class.Actinobacteria.id.419	2	135872646	rs4954220	C	A	0.0934047	0.0158367	8.71e-10	16313	24	34.7863
class.Actinobacteria.id.419	2	135801956	rs7565149	T	A	0.0940093	0.015847	1.04e-09	16313	24	35.1924
class.Actinobacteria.id.419	2	135792528	rs62168934	A	G	0.0940021	0.0158589	1.03e-09	16313	24	35.1341
class.Actinobacteria.id.419	2	135789784	rs60350840	A	G	0.0940811	0.0158608	1.08e-09	16313	24	35.1848
class.Actinobacteria.id.419	2	135773446	rs4346445	A	C	0.0921498	0.0158563	1.22e-09	16311	24	33.774
class.Actinobacteria.id.419	2	136027264	rs16831498	G	C	0.0954896	0.0160598	8.35e-10	16313	24	35.3532
class.Actinobacteria.id.419	2	136671801	rs2164332	G	C	0.0984598	0.0167877	4.86e-09	16313	24	34.3981
class.Actinobacteria.id.419	2	135766072	rs4953945	C	G	0.0946539	0.0159247	1.12e-09	16311	24	35.3293
class.Actinobacteria.id.419	2	136636909	rs7608980	G	A	0.105345	0.0174337	3.25e-09	16313	24	36.5128
class.Actinobacteria.id.419	2	136901587	rs4954567	G	T	0.0732592	0.0120035	1.22e-09	16313	24	37.2485
class.Actinobacteria.id.419	2	135874622	rs6741481	A	G	0.0929799	0.0157998	1.08e-09	16313	24	34.6319
class.Actinobacteria.id.419	2	135893853	rs7603805	A	G	0.093578	0.0157922	9.44e-10	16313	24	35.1127
class.Actinobacteria.id.419	2	136637350	rs16832138	G	A	0.105094	0.0174289	3.5e-09	16313	24	36.3594
class.Actinobacteria.id.419	2	135878814	rs2290518	G	A	0.0926928	0.0157979	1.22e-09	16313	24	34.4266
class.Actinobacteria.id.419	2	136677192	rs2322725	T	C	0.0978787	0.0167939	5.81e-09	16313	24	33.9683
class.Actinobacteria.id.419	2	136016079	rs11884903	T	C	0.0944984	0.0160071	1.05e-09	16313	24	34.8516
class.Actinobacteria.id.419	2	136652859	rs16832156	G	A	0.098401	0.0168204	6.72e-09	16312	24	34.2235
class.Actinobacteria.id.419	2	136908062	rs1401687	G	C	0.0725861	0.0120043	1.74e-09	16313	24	36.5625
class.Actinobacteria.id.419	2	135774681	rs11903663	A	G	0.0895879	0.015817	2.13e-09	16311	24	32.0813
class.Actinobacteria.id.419	2	135884487	rs58327215	G	C	0.0925797	0.0158316	1.26e-09	16313	24	34.1966
class.Actinobacteria.id.419	2	136646900	rs6752519	C	T	0.102436	0.0173854	6.07e-09	16313	24	34.7164
class.Actinobacteria.id.419	2	136633011	rs309132	C	G	0.102406	0.0171747	5.74e-09	16313	24	35.5529
class.Actinobacteria.id.419	2	136637622	rs56067372	C	T	0.103578	0.017433	5.97e-09	16313	24	35.3016
class.Actinobacteria.id.419	2	135773617	rs4640444	T	C	0.0895223	0.0158185	2.3e-09	16311	24	32.0283
class.Actinobacteria.id.419	2	135787642	rs1551497	T	C	0.0931003	0.0158588	1.54e-09	16312	24	34.4635
class.Actinobacteria.id.419	2	136910834	rs10179271	T	C	0.0723362	0.0120038	1.95e-09	16313	24	36.3143
class.Actinobacteria.id.419	2	136683293	rs16832200	T	C	0.0971884	0.0167956	7.57e-09	16313	24	33.484
class.Actinobacteria.id.419	2	135773692	rs4645053	T	A	0.0895114	0.0158186	2.31e-09	16311	24	32.0199
class.Actinobacteria.id.419	2	136488978	rs6739713	A	G	0.0769809	0.012758	2.97e-09	16313	24	36.4081
class.Actinobacteria.id.419	2	135780168	rs4954212	A	G	0.0925129	0.0158237	1.98e-09	16312	24	34.1811
class.Actinobacteria.id.419	2	136590558	rs3754690	C	T	0.105744	0.018013	6.66e-09	16313	24	34.462
class.Actinobacteria.id.419	2	136667896	rs2164331	C	T	0.101664	0.0174385	7.56e-09	16313	24	33.9875
class.Actinobacteria.id.419	2	136659495	rs12478902	T	C	0.0985206	0.017022	7.65e-09	16312	24	33.499
class.Actinobacteria.id.419	2	135885357	rs6430561	C	T	0.0923692	0.015835	1.44e-09	16313	24	34.0268
class.Actinobacteria.id.419	2	136191314	rs10209482	A	C	0.0937687	0.0160329	1.56e-09	16313	24	34.2051
class.Actinobacteria.id.419	2	135785149	rs11890844	A	G	0.0925536	0.015876	1.87e-09	16312	24	33.9865
class.Actinobacteria.id.419	2	136907682	rs9941547	G	A	0.0723357	0.0120508	2.26e-09	16204	23	36.0307
class.Actinobacteria.id.419	2	135880013	rs13410870	G	A	0.0916725	0.0158007	1.7e-09	16313	24	33.6608
class.Actinobacteria.id.419	2	136643900	rs309126	T	C	0.0967206	0.0163423	6.28e-09	16313	24	35.0279
class.Actinobacteria.id.419	2	135789405	rs6709763	C	A	0.0919039	0.0158598	2.41e-09	16313	24	33.5793
class.Actinobacteria.id.419	2	135785066	rs13402101	T	A	0.0923385	0.0158773	2.15e-09	16312	24	33.823
class.Actinobacteria.id.419	2	135984172	rs57829242	A	G	0.0936368	0.0160094	1.61e-09	16313	24	34.2092
class.Actinobacteria.id.419	2	135785068	rs13399376	A	G	0.0922173	0.0158774	2.23e-09	16312	24	33.7341
class.Actinobacteria.id.419	2	136787476	rs74266324	G	A	0.0831877	0.0144615	7.63e-09	16182	23	33.0896
class.Actinobacteria.id.419	2	136479302	rs3754692	T	C	0.0765538	0.0127546	3.68e-09	16313	24	36.0246
class.Actinobacteria.id.419	2	135803766	rs17293519	A	G	0.0905325	0.0157863	2.76e-09	16313	24	32.8889
class.Actinobacteria.id.419	2	135773420	rs4494812	A	G	0.0888353	0.0158207	3.2e-09	16311	24	31.5298
class.Actinobacteria.id.419	2	136593694	rs55634455	T	C	0.104525	0.0179982	8.85e-09	16313	24	33.7269
class.Actinobacteria.id.419	2	136910690	rs4954568	T	A	0.0716435	0.0120042	2.79e-09	16313	24	35.6193
class.Actinobacteria.id.419	2	135787148	rs16831264	G	C	0.0914096	0.0158072	2.52e-09	16312	24	33.4405
class.Actinobacteria.id.419	2	136655620	rs6430593	G	A	0.0976705	0.0167991	9.44e-09	16313	24	33.8028
class.Actinobacteria.id.419	2	135789472	rs6737635	G	T	0.0912542	0.0158602	3.18e-09	16313	24	33.1047
class.Actinobacteria.id.419	2	136535364	rs60433564	A	C	0.119278	0.0206866	4.41e-09	13623	22	33.2463
class.Actinobacteria.id.419	2	135895879	rs6749119	C	G	0.0908334	0.0157935	2.26e-09	16313	24	33.0777
class.Actinobacteria.id.419	2	136536113	rs10496736	C	G	0.118804	0.0206873	4.66e-09	13623	22	32.9801
class.Actinobacteria.id.419	2	135935049	rs6721838	A	G	0.0916764	0.0158724	1.94e-09	16313	24	33.3605
class.Actinobacteria.id.419	2	136592309	rs78141345	G	A	0.103953	0.0180051	1.1e-08	16313	24	33.3339
class.Actinobacteria.id.419	2	135783367	rs11892750	G	A	0.0911436	0.0158899	3.89e-09	16312	24	32.901
class.Actinobacteria.id.419	2	136166536	rs13427494	G	A	0.0924354	0.0160375	2.7e-09	16313	24	33.2204
class.Actinobacteria.id.419	2	136910273	rs6715785	G	A	0.0709594	0.0120001	3.88e-09	16312	24	34.9662
class.Actinobacteria.id.419	2	135899069	rs11897204	T	C	0.0903627	0.0158055	2.8e-09	16313	24	32.6861
class.Actinobacteria.id.419	2	135895809	rs6706466	A	G	0.0902271	0.015797	2.78e-09	16313	24	32.6232
class.Actinobacteria.id.419	2	135789682	rs56369660	A	G	0.0899826	0.0158049	4.01e-09	16313	24	32.4141
class.Actinobacteria.id.419	2	136913375	rs4954569	C	T	0.0707702	0.0119999	4.17e-09	16312	24	34.7812
class.Actinobacteria.id.419	2	136100473	rs4954242	A	G	0.0932867	0.0161175	3.02e-09	16313	24	33.5001
class.Actinobacteria.id.419	2	135705558	rs1979033	G	A	0.0652849	0.0114228	3.26e-09	16308	24	32.6648
class.Actinobacteria.id.419	2	135775049	rs11888521	G	C	0.0876247	0.0158171	4.97e-09	16311	24	30.6901
class.Actinobacteria.id.419	2	135784733	rs13408096	G	T	0.0901275	0.0158199	4.3e-09	16312	24	32.4571
class.Actinobacteria.id.419	2	136652093	rs12233092	G	A	0.0954637	0.0168892	1.66e-08	16310	24	31.949
class.Actinobacteria.id.419	2	135962711	rs4954226	T	C	0.0915939	0.0160037	3.04e-09	16313	24	32.7559
class.Actinobacteria.id.419	2	135479980	rs6723108	G	T	0.066609	0.0115694	2.42e-09	16313	24	33.1472
class.Actinobacteria.id.419	2	135784227	rs4954213	G	T	0.0897472	0.0158235	4.93e-09	16312	24	32.1691
class.Actinobacteria.id.419	2	136546635	rs4954633	C	T	0.115296	0.0205447	6.93e-09	13623	22	31.494
class.Actinobacteria.id.419	2	136595426	rs56211644	T	C	0.102251	0.0179898	1.75e-08	16313	24	32.3057
class.Actinobacteria.id.419	2	135909462	rs4954221	G	A	0.0896939	0.0158315	3.73e-09	16313	24	32.0983
class.Actinobacteria.id.419	2	135781635	rs11900832	C	T	0.089774	0.0158917	6.06e-09	16312	24	31.9126
class.Actinobacteria.id.419	2	135781301	rs7597802	A	T	0.0897204	0.0158772	6.12e-09	16312	24	31.9326
class.Actinobacteria.id.419	2	136806959	rs925966	G	C	0.0712106	0.0121993	8.72e-09	16182	23	34.0735
class.Actinobacteria.id.419	2	136901607	rs4954392	A	G	0.0700031	0.0120114	6.15e-09	16313	24	33.966
class.Actinobacteria.id.419	2	136917355	rs4954570	G	C	0.0732333	0.0128536	7.97e-09	16311	24	32.4613
class.Actinobacteria.id.419	2	136898078	rs950176	A	G	0.0698509	0.0120201	7.48e-09	16311	24	33.7697
class.Actinobacteria.id.419	2	135776430	rs61663334	A	G	0.0862912	0.0158317	7.46e-09	16312	24	29.7082
class.Actinobacteria.id.419	2	135781522	rs11889843	G	A	0.0890049	0.0158227	6.83e-09	16312	24	31.6423
class.Actinobacteria.id.419	2	135780587	rs7563997	T	A	0.0889554	0.0158255	6.97e-09	16312	24	31.5957
class.Actinobacteria.id.419	2	136169799	rs6742013	T	C	0.090377	0.0160367	5.53e-09	16313	24	31.7605
class.Actinobacteria.id.419	2	136586828	rs57543738	T	C	0.101652	0.018088	2.2e-08	16313	24	31.5828
class.Actinobacteria.id.419	2	136580398	rs60376570	G	A	0.101474	0.018068	2.21e-08	16313	24	31.5422
class.Actinobacteria.id.419	2	136537057	rs72972104	G	A	0.113927	0.0205493	1.03e-08	13623	22	30.7371
class.Actinobacteria.id.419	2	136902666	rs12616955	C	T	0.0697199	0.0120114	7.08e-09	16313	24	33.6917
class.Actinobacteria.id.419	2	136781262	rs78793148	C	A	0.108269	0.0188212	1.73e-08	16182	23	33.0916
class.Actinobacteria.id.419	2	135755629	rs1530559	A	G	0.0654632	0.0114297	7.55e-09	16182	23	32.8041
class.Actinobacteria.id.419	2	135782456	rs10928529	G	A	0.0891483	0.0158902	7.64e-09	16312	24	31.475
class.Actinobacteria.id.419	2	136485280	rs2874834	A	G	0.0742129	0.0127888	1.18e-08	16313	24	33.6741
class.Actinobacteria.id.419	2	136901513	rs4954566	C	T	0.0693166	0.0120109	8.63e-09	16313	24	33.3062
class.Actinobacteria.id.419	2	135928312	rs2305248	A	G	0.0885232	0.0157989	5.42e-09	16313	24	31.3951
class.Actinobacteria.id.419	2	136552629	rs7565053	A	T	0.121058	0.0215389	1.3e-08	13499	21	31.5894
class.Actinobacteria.id.419	2	136773132	rs74697610	A	T	0.110377	0.0199922	2.52e-08	16073	22	30.4815
class.Actinobacteria.id.419	2	136641382	rs584226	T	C	0.0961745	0.0170309	2.84e-08	16313	24	31.8893
class.Actinobacteria.id.419	2	136806774	rs7371606	A	G	0.0703862	0.0122017	1.31e-08	16182	23	33.2763
class.Actinobacteria.id.419	2	136895508	rs4954564	A	G	0.0690118	0.0120217	1.12e-08	16311	24	32.9545
class.Actinobacteria.id.419	2	136228887	rs7605229	C	T	0.0901432	0.0160439	6.47e-09	16313	24	31.5678
class.Actinobacteria.id.419	2	136926719	rs4954572	G	T	0.069121	0.0120747	1.07e-08	16313	24	32.7695
class.Actinobacteria.id.419	2	136553925	rs4954430	C	T	0.115054	0.0207605	1.38e-08	13622	22	30.7135
class.Actinobacteria.id.419	2	136945029	rs1123848	C	T	0.0688483	0.012102	1.32e-08	16311	24	32.3649
class.Actinobacteria.id.419	2	136110129	rs6727889	C	T	0.0899805	0.0160456	8.15e-09	16313	24	31.4473
class.Actinobacteria.id.419	2	136927557	rs4954396	A	C	0.0689631	0.0120741	1.16e-08	16313	24	32.623
class.Actinobacteria.id.419	2	136642433	rs16855656	A	G	0.0919622	0.0164453	3.48e-08	16313	24	31.2706
class.Actinobacteria.id.419	2	136524766	rs62170081	A	G	0.115011	0.0206917	1.56e-08	13623	22	30.8949
class.Actinobacteria.id.419	2	136907790	rs10803550	C	T	0.0687255	0.0120124	1.12e-08	16313	24	32.7325
class.Actinobacteria.id.419	2	136907170	rs953387	A	C	0.0685406	0.0120121	1.2e-08	16313	24	32.558
class.Actinobacteria.id.419	2	136906640	rs2102896	T	C	0.068513	0.0120139	1.21e-08	16313	24	32.522
class.Actinobacteria.id.419	2	136578194	rs2874874	A	C	0.10007	0.0180616	3.61e-08	16313	24	30.6969
class.Actinobacteria.id.419	2	136899116	rs2056297	G	T	0.0684972	0.0120117	1.3e-08	16313	24	32.5191
class.Actinobacteria.id.419	2	136553438	rs56982689	C	T	0.113007	0.0207433	1.89e-08	13623	22	29.6794
class.Actinobacteria.id.419	2	136578040	rs2322812	A	G	0.0994476	0.0180619	4.52e-08	16313	24	30.3152
class.Actinobacteria.id.419	2	136570613	rs3769011	A	T	0.0983944	0.0180715	6.28e-08	16313	24	29.645
class.Actinobacteria.id.419	2	136522783	rs72970286	T	G	0.111213	0.0203604	2.19e-08	13622	22	29.8359
class.Actinobacteria.id.419	2	136515924	rs6707289	A	G	0.113992	0.0206917	2.2e-08	13623	22	30.35
class.Actinobacteria.id.419	2	136515859	rs6720497	G	A	0.113995	0.0206919	2.2e-08	13623	22	30.3507
class.Actinobacteria.id.419	2	136574305	rs58080116	A	G	0.0993037	0.0180636	4.88e-08	16313	24	30.222
class.Actinobacteria.id.419	2	136946433	rs4954397	A	G	0.0678614	0.0120988	2.11e-08	16313	24	31.4602
class.Actinobacteria.id.419	2	136939437	rs1964776	C	T	0.068118	0.0121043	1.98e-08	16313	24	31.67
class.Actinobacteria.id.419	2	135914038	rs11897217	C	T	0.0864887	0.0158365	1.07e-08	16313	24	29.8263
class.Actinobacteria.id.419	2	136560003	rs61470941	T	C	0.0977222	0.0180497	5.6e-08	16313	24	29.312
class.Actinobacteria.id.419	2	136926222	rs10928558	T	C	0.0688456	0.01225	2.01e-08	16312	24	31.5847
class.Actinobacteria.id.419	2	136571982	rs4954445	T	A	0.0984955	0.0180666	5.74e-08	16313	24	29.7223
class.Actinobacteria.id.419	2	135912977	rs7594509	G	T	0.0864399	0.0158386	1.12e-08	16313	24	29.7846
class.Actinobacteria.id.419	2	135921839	rs2322445	T	A	0.0865073	0.0158258	1.12e-08	16313	24	29.8797
class.Actinobacteria.id.419	2	136905697	rs12473760	C	A	0.0675284	0.0120133	1.92e-08	16313	24	31.5969
class.Actinobacteria.id.419	2	136948711	rs4954577	A	G	0.0675989	0.0120979	2.42e-08	16313	24	31.2219
class.Actinobacteria.id.419	2	136520186	rs6729961	T	G	0.113563	0.020689	2.79e-08	13623	22	30.13
class.Actinobacteria.id.419	2	136288273	rs3806502	C	T	0.0877177	0.0160346	1.37e-08	16313	24	29.9268
class.Actinobacteria.id.419	2	135925002	rs6705610	T	G	0.0859614	0.0158009	1.24e-08	16313	24	29.5965
class.Actinobacteria.id.419	2	136509573	rs16831994	T	C	0.111354	0.0205477	3.01e-08	13623	22	29.3687
class.Actinobacteria.id.419	2	136949744	rs16833335	G	A	0.0673473	0.0120943	2.76e-08	16313	24	31.0082
class.Actinobacteria.id.419	2	135689188	rs6738563	G	T	0.0623797	0.0114297	1.67e-08	16309	24	29.7862
class.Actinobacteria.id.419	2	136965117	rs1519525	C	T	0.0671757	0.012076	3.02e-08	16313	24	30.9441
class.Actinobacteria.id.419	2	136496805	rs35215526	G	A	0.103586	0.0187524	5.58e-08	16309	24	30.5131
class.Actinobacteria.id.419	2	136857158	rs13008147	A	G	-0.068864	0.0128717	1.81e-08	15292	21	28.6229
class.Actinobacteria.id.419	2	136511951	rs7609188	G	C	0.109862	0.0205537	4.03e-08	13623	22	28.5702
class.Actinobacteria.id.419	2	136599217	rs3820790	A	T	0.0982294	0.0182671	8.35e-08	16310	24	28.9163
class.Actinobacteria.id.419	2	136496928	rs62168847	T	C	0.101923	0.0186543	6.86e-08	16309	24	29.8528
class.Actinobacteria.id.419	2	136562472	rs3739022	G	A	0.0957608	0.018059	1.07e-07	16313	24	28.1183
class.Actinobacteria.id.419	2	136563248	rs12992815	C	G	0.0951021	0.017922	1.13e-07	16313	24	28.1584
class.Actinobacteria.id.419	2	135778656	rs7565871	G	C	0.0825549	0.0159186	4.47e-08	16312	24	26.8954
class.Actinobacteria.id.419	2	136496493	rs62168843	T	C	0.101383	0.0186546	7.75e-08	16309	24	29.5364
class.Actinobacteria.id.419	2	136496910	rs62168846	G	A	0.102552	0.0187523	7.89e-08	16309	24	29.9071
class.Actinobacteria.id.419	2	136538939	rs9677760	A	T	0.0761008	0.0137895	7.71e-08	16313	24	30.4564
class.Actinobacteria.id.419	2	136958593	rs4954578	T	C	0.0659781	0.012076	5.4e-08	16313	24	29.8508
class.Actinobacteria.id.419	2	136927094	rs4954573	T	G	0.0666495	0.0122445	4.84e-08	16312	24	29.6285
class.Actinobacteria.id.419	2	136539330	rs1865452	C	T	0.0760477	0.0138653	8.63e-08	16313	24	30.0825
class.Actinobacteria.id.419	2	136539670	rs60963894	T	G	0.0760426	0.0138646	8.63e-08	16313	24	30.0817
class.Actinobacteria.id.419	2	136540083	rs10496737	A	G	0.075998	0.0138646	8.75e-08	16313	24	30.0463
class.Actinobacteria.id.419	2	136923155	rs56036623	T	C	0.071193	0.0132643	5.37e-08	16313	24	28.8077
class.Actinobacteria.id.419	2	136963494	rs6716987	C	A	0.0656955	0.0120778	6.15e-08	16313	24	29.5865
class.Actinobacteria.id.419	2	136527120	rs60453613	G	C	0.0754944	0.0138639	1.08e-07	16313	24	29.6523
class.Actinobacteria.id.419	2	136510012	rs12469551	G	T	0.0753829	0.0137904	1.1e-07	16313	24	29.881
class.Actinobacteria.id.419	2	136942326	rs13010498	G	C	-0.0670891	0.0121916	2.34e-08	16182	23	30.2817
class.Actinobacteria.id.419	2	136509868	rs7595712	C	T	0.075472	0.0138639	1.24e-07	16313	24	29.6347
class.Actinobacteria.id.419	1	207003553	rs6660520	G	A	0.0711483	0.0134495	1.11e-07	16308	24	27.9843
class.Actinobacteria.id.419	2	136496639	rs62168844	A	G	0.0991922	0.0186556	1.45e-07	16309	24	28.2708
class.Actinobacteria.id.419	2	136520043	rs6708957	C	T	0.0748451	0.0138634	1.39e-07	16313	24	29.1467
class.Actinobacteria.id.419	2	135429288	rs998451	A	G	0.0610382	0.0115892	3.64e-08	16312	24	27.7392
class.Actinobacteria.id.419	1	207003956	rs7513988	T	C	0.0693683	0.0131871	1.19e-07	16309	24	27.6709
class.Actinobacteria.id.419	2	136292425	rs6745996	A	G	0.0880387	0.016697	5.86e-08	16313	24	27.8015
class.Actinobacteria.id.419	2	136658837	rs80274970	C	T	0.101176	0.0196799	2.36e-07	15823	22	26.431
class.Actinobacteria.id.419	1	207003374	rs12022129	A	G	0.0697561	0.0132648	1.21e-07	16310	24	27.6545
class.Actinobacteria.id.419	2	136542560	rs1469996	A	G	0.075457	0.0139334	1.43e-07	16182	23	29.3283
class.Actinobacteria.id.419	2	136565328	rs60274701	G	A	0.0940911	0.017874	1.74e-07	16312	24	27.7112
class.Actinobacteria.id.419	2	136917330	rs4954394	A	G	0.0670645	0.0129262	1.09e-07	16313	24	26.9182
class.Actinobacteria.id.419	2	136925439	rs10193587	T	C	0.0656265	0.0123482	9.46e-08	16182	23	28.2457
class.Actinobacteria.id.419	1	207003319	rs4845143	T	G	0.0691122	0.0132747	1.51e-07	16310	24	27.1057
class.Actinobacteria.id.419	2	136530443	rs147616090	C	T	0.0741592	0.0138477	1.76e-07	16313	24	28.6798
class.Actinobacteria.id.419	2	136542559	rs1469995	G	A	0.0739983	0.0138486	1.83e-07	16308	24	28.5518
class.Actinobacteria.id.419	2	136501509	rs6732236	T	G	0.0738434	0.0138631	2.06e-07	16313	24	28.373
class.Actinobacteria.id.419	2	136576166	rs7564577	C	T	0.0815548	0.0161539	2.52e-07	16311	24	25.4884
class.Actinobacteria.id.419	2	135456759	rs10928513	C	T	0.0609005	0.0115368	6.28e-08	16312	24	27.8658
class.Actinobacteria.id.419	2	136773638	rs7604460	T	C	0.0825192	0.0155317	2.02e-07	16182	23	28.2274
class.Actinobacteria.id.419	2	136506927	rs6430585	C	A	0.0729446	0.0137598	2.66e-07	16313	24	28.1037
class.Actinobacteria.id.419	2	135763318	rs7582173	G	A	0.0783488	0.0146174	3.1e-07	16313	24	28.7292
class.Actinobacteria.id.419	2	135768352	rs7575241	C	A	0.0733521	0.0139987	3.32e-07	16312	24	27.4568
class.Actinobacteria.id.419	2	136556805	rs872151	C	T	0.090607	0.0177914	3.12e-07	16313	24	25.936
class.Actinobacteria.id.419	2	136770509	rs12471781	G	A	0.0818178	0.0156146	2.44e-07	16182	23	27.4559
class.Actinobacteria.id.419	2	136808142	rs4954388	T	C	0.0638407	0.0123169	2.69e-07	16309	24	26.8654
class.Actinobacteria.id.419	2	136918828	rs4954571	G	A	0.0653908	0.012927	2.27e-07	16311	24	25.5879
class.Actinobacteria.id.419	1	207001879	rs1028182	C	T	0.0676338	0.0132783	2.87e-07	16310	24	25.9444
class.Actinobacteria.id.419	2	135762656	rs10197646	G	A	0.0774689	0.0146201	4.17e-07	16313	24	28.0774
class.Actinobacteria.id.419	2	136928320	rs7568884	C	T	0.0630435	0.0122448	2.16e-07	16313	24	26.5082
class.Actinobacteria.id.419	2	136801201	rs4954556	G	A	0.1226	0.0247436	2.9e-07	9647	17	24.5503
class.Actinobacteria.id.419	2	136930232	rs13415439	C	A	0.0628515	0.0122428	2.34e-07	16313	24	26.3556
class.Actinobacteria.id.419	2	136526981	rs60241067	A	T	0.0634173	0.0125294	6.49e-07	16313	24	25.6184
class.Actinobacteria.id.419	2	136506375	rs7556781	A	G	0.071596	0.0137435	4.15e-07	16313	24	27.1384
class.Actinobacteria.id.419	2	136935394	rs4954575	G	A	0.0627185	0.0122628	2.59e-07	16313	24	26.1585
class.Actinobacteria.id.419	2	136321951	rs6430580	A	G	0.0844586	0.0167136	1.9e-07	16313	24	25.5356
class.Actinobacteria.id.419	2	135758231	rs6733547	G	T	0.0804268	0.0160382	2.67e-07	16312	24	25.1471
class.Actinobacteria.id.419	2	135762429	rs10174462	C	G	0.0737054	0.0140224	3.91e-07	16313	24	27.6282
class.Actinobacteria.id.419	1	206997892	rs2056226	C	G	0.0681933	0.0135813	4.69e-07	16182	23	25.2117
class.Actinobacteria.id.419	1	207001190	rs6540645	C	G	0.0681324	0.0135141	4.13e-07	16308	24	25.4174
class.Actinobacteria.id.419	2	136555484	rs1807356	T	C	0.081038	0.0162851	4.53e-07	16313	24	24.7626
class.Actinobacteria.id.419	2	136504101	rs7589832	A	C	0.0717701	0.0138467	4.79e-07	16313	24	26.8653
class.Actinobacteria.id.419	2	136811263	rs13007153	T	C	0.0628078	0.0123108	4.26e-07	16308	24	26.029
class.Actinobacteria.id.419	2	136500475	rs73958618	A	G	0.0711468	0.0138301	5.44e-07	16313	24	26.4641
class.Actinobacteria.id.419	1	207001709	rs1028181	C	T	0.0674677	0.0135137	5.42e-07	16308	24	24.9257
class.Actinobacteria.id.419	2	136932321	rs59869505	A	C	0.0617206	0.0122309	3.55e-07	16313	24	25.4649
class.Actinobacteria.id.419	2	136929107	rs72976292	T	A	0.0618008	0.0122375	3.56e-07	16308	24	25.5038
class.Actinobacteria.id.419	2	136600176	rs55809728	G	A	0.107353	0.0218006	4.46e-07	13617	22	24.2489
class.Actinobacteria.id.419	2	136759379	rs309124	A	G	0.0747215	0.0145925	4.06e-07	16312	24	26.2199
class.Actinobacteria.id.419	2	136607703	rs4988243	T	C	0.112091	0.0224054	4.65e-07	13514	21	25.0287
class.Actinobacteria.id.419	1	207000060	rs908704	A	G	0.0664374	0.0134312	6.66e-07	16307	24	24.4679
class.Actinobacteria.id.419	2	136929076	rs16833170	A	G	0.0615433	0.0122376	3.96e-07	16313	24	25.2914
class.Actinobacteria.id.419	1	206995478	rs6685379	A	G	0.0661113	0.013349	6.13e-07	16182	23	24.5274
class.Actinobacteria.id.419	2	136806218	rs2090661	A	G	0.0616869	0.0123116	6.15e-07	16309	24	25.105
class.Actinobacteria.id.419	2	136435526	rs2254780	C	T	0.0714552	0.0147411	1.14e-06	16313	24	23.4968
class.Actinobacteria.id.419	2	136822223	rs1879087	T	C	0.10375	0.022927	6.2e-07	10415	19	20.4776
class.Actinobacteria.id.419	2	136435736	rs2441384	T	C	0.0712103	0.0147409	1.23e-06	16313	24	23.3366
class.Actinobacteria.id.419	1	206994404	rs2138992	C	A	0.0659424	0.0135208	8.92e-07	16182	23	23.7862
class.Actinobacteria.id.419	2	136761853	rs309122	A	G	0.0734965	0.0145936	6.29e-07	16312	24	25.3635
class.Actinobacteria.id.419	2	135758520	rs11895609	A	T	0.0763044	0.0159789	5.27e-07	16312	24	22.8036
class.Actinobacteria.id.419	2	135762061	rs6712127	A	G	0.0715978	0.0139913	7.56e-07	16313	24	26.1867
class.Actinobacteria.id.419	2	136761175	rs309123	C	G	0.0739559	0.0148004	6.86e-07	16312	24	24.969
class.Actinobacteria.id.419	16	81776768	rs8047955	G	A	0.0575816	0.0116762	8.34e-07	16306	24	24.3199
class.Actinobacteria.id.419	16	81777336	rs8057441	T	C	0.0569522	0.0115974	9.51e-07	16182	23	24.1156
class.Actinobacteria.id.419	2	136799609	rs10928554	C	T	0.0897611	0.0174332	1.21e-06	16182	23	26.5108
class.Actinobacteria.id.419	1	206991253	rs4440852	A	C	0.0650211	0.0135225	1.24e-06	16182	23	23.1202
class.Actinobacteria.id.419	2	136657252	rs309152	T	C	0.0737591	0.0150388	9.01e-07	16313	24	24.055
class.Actinobacteria.id.419	2	136682486	rs75667274	C	T	0.0765655	0.0155595	1.03e-06	16307	24	24.2145
class.Actinobacteria.id.419	2	136854537	rs6430601	G	T	0.0760397	0.0161513	1.06e-06	16310	24	22.1649
class.Actinobacteria.id.419	2	136695694	rs112407062	C	T	0.0760956	0.0154776	1.03e-06	16313	24	24.1719
class.Actinobacteria.id.419	13	112859829	rs7322849	C	T	0.0944467	0.0192976	6.21e-07	16313	24	23.9534
class.Actinobacteria.id.419	2	135760244	rs6713776	C	G	0.0743085	0.0146082	1.26e-06	16313	24	25.8753
class.Actinobacteria.id.419	2	136921703	rs10180515	T	A	0.0639976	0.0133924	9.88e-07	16313	24	22.8356
class.Actinobacteria.id.419	16	81777833	rs12448146	C	A	0.0558516	0.01156	1.28e-06	16182	23	23.343
class.Actinobacteria.id.419	1	206999963	rs908703	C	G	0.0632903	0.013257	1.41e-06	16307	24	22.7922
class.Actinobacteria.id.419	2	136692893	rs115553816	G	A	0.0757628	0.0154816	1.16e-06	16313	24	23.9486
class.Actinobacteria.id.419	2	135498924	rs1942055	G	C	0.0564129	0.0115777	5.83e-07	16308	24	23.7415
class.Actinobacteria.id.419	2	136924156	rs11684458	A	G	0.0636878	0.0133946	1.04e-06	16313	24	22.6077
class.Actinobacteria.id.419	2	136710372	rs309119	T	C	0.0727001	0.0149727	1.09e-06	16313	24	23.576
class.Actinobacteria.id.419	2	136686114	rs112396243	C	T	0.0757018	0.0154729	1.19e-06	16313	24	23.9369
class.Actinobacteria.id.419	2	136751842	rs309133	A	C	0.0728875	0.0149115	1.06e-06	16311	24	23.8925
class.Actinobacteria.id.419	2	136923693	rs2176716	C	T	0.0635489	0.0133941	1.11e-06	16313	24	22.5106
class.Actinobacteria.id.419	2	136754183	rs16832440	G	A	0.0759001	0.0154634	1.27e-06	16312	24	24.0922
class.Actinobacteria.id.419	2	136653848	rs111682961	C	T	0.0754821	0.0154773	1.33e-06	16312	24	23.7847
class.Actinobacteria.id.419	2	136670419	rs79826902	G	A	0.0754592	0.0154747	1.31e-06	16313	24	23.7782
class.Actinobacteria.id.419	2	136702118	rs12474975	A	T	0.0751775	0.0154792	1.32e-06	16313	24	23.5873
class.Actinobacteria.id.419	2	136672678	rs3098104	T	A	0.075703	0.0152967	1.25e-06	16312	24	24.4924
class.Actinobacteria.id.419	2	136701539	rs16832243	C	T	0.0751221	0.0154805	1.39e-06	16313	24	23.5487
class.Actinobacteria.id.419	2	136765074	rs1964459	C	G	0.0757683	0.0154707	1.38e-06	16309	24	23.9859
class.Actinobacteria.id.419	2	136684632	rs16832205	G	A	0.0751653	0.0154751	1.41e-06	16313	24	23.5922
class.Actinobacteria.id.419	2	136635343	rs6728946	C	G	0.0725236	0.0150872	1.64e-06	16312	24	23.107
class.Actinobacteria.id.419	2	136663110	rs12464050	G	T	0.0752843	0.015486	1.43e-06	16312	24	23.6337
class.Actinobacteria.id.419	2	136684940	rs309159	C	T	0.0725508	0.0151139	1.46e-06	16313	24	23.0426
class.Actinobacteria.id.419	2	136793114	rs4954555	T	C	0.107414	0.0224608	1.44e-06	11290	20	22.8701
class.Actinobacteria.id.419	2	136423904	rs2289959	C	T	0.0686254	0.0147396	2.82e-06	16313	24	21.677
class.Actinobacteria.id.419	2	136652491	rs586964	G	A	0.074925	0.0154201	1.52e-06	16312	24	23.6092
class.Actinobacteria.id.419	2	136646582	rs59213715	A	C	0.0738928	0.0154127	1.74e-06	16313	24	22.9851
class.Actinobacteria.id.419	2	136817769	rs75128007	A	G	0.0636774	0.0129785	1.5e-06	16182	23	24.0724
class.Actinobacteria.id.419	2	136797273	rs62160866	A	G	0.118425	0.0254097	1.51e-06	9647	17	21.7213
class.Actinobacteria.id.419	2	136922932	rs13387501	C	T	0.0630989	0.0133942	1.31e-06	16313	24	22.1928
class.Actinobacteria.id.419	2	136691737	rs41269821	A	G	0.0727487	0.0151759	1.56e-06	16307	24	22.9795
class.Actinobacteria.id.419	2	136748779	rs721765	C	A	0.0755092	0.0154679	1.49e-06	16313	24	23.8307
class.Actinobacteria.id.419	2	137051974	rs72847650	C	A	-0.0559891	0.0118276	1.23e-06	15401	22	22.4084
class.Actinobacteria.id.419	2	136688749	rs309161	G	A	0.0723599	0.0149718	1.42e-06	16313	24	23.3588
class.Actinobacteria.id.419	2	136692553	rs6711493	A	G	0.0705191	0.014635	1.41e-06	16313	24	23.2181
class.Actinobacteria.id.419	2	136663605	rs77096272	C	A	0.0749631	0.0154861	1.6e-06	16312	24	23.4321
class.Actinobacteria.id.419	2	136763242	rs12476127	A	G	0.0736201	0.0150914	1.5e-06	16313	24	23.7978
class.Actinobacteria.id.419	2	136922672	rs6711997	T	C	0.0627345	0.0133703	1.42e-06	16313	24	22.0157
class.Actinobacteria.id.419	2	136792923	rs4245838	C	T	0.106844	0.0224577	1.63e-06	11290	20	22.6345
class.Actinobacteria.id.419	2	136672775	rs309170	C	T	0.0717501	0.0149205	1.52e-06	16313	24	23.1247
class.Actinobacteria.id.419	2	136652524	rs499483	G	A	0.0744216	0.0154107	1.74e-06	16312	24	23.3212
class.Actinobacteria.id.419	16	81777808	rs9926823	A	C	0.0546228	0.0115528	2.11e-06	16182	23	22.3549
class.Actinobacteria.id.419	2	136817658	rs16832624	T	C	0.0620636	0.0129301	2.02e-06	16182	23	23.0394
class.Actinobacteria.id.419	2	136656094	rs3098103	T	C	0.074503	0.0154343	1.82e-06	16313	24	23.3008
class.Actinobacteria.id.419	2	136665711	rs75753154	T	C	0.0721945	0.0150876	1.76e-06	16313	24	22.8963
class.Actinobacteria.id.419	2	136708787	rs309120	G	C	0.0709771	0.0149202	1.73e-06	16313	24	22.6301
class.Actinobacteria.id.419	2	136633962	rs1057031	G	A	0.0715429	0.0150471	2.13e-06	16312	24	22.6062
class.Actinobacteria.id.419	2	136668123	rs7606267	T	C	0.0720271	0.015088	1.84e-06	16313	24	22.7893
class.Actinobacteria.id.419	2	136960483	rs11688302	C	T	0.0583032	0.0122424	1.67e-06	16313	24	22.6803
class.Actinobacteria.id.419	2	136796019	rs57243841	A	G	0.0634156	0.0132204	2.08e-06	16182	23	23.0093
class.Actinobacteria.id.419	2	135446390	rs10171677	G	A	0.0550809	0.0114905	8.34e-07	16182	23	22.9785
class.Actinobacteria.id.419	2	136680534	rs309158	A	G	0.0700479	0.0145849	1.69e-06	16313	24	23.0667
class.Actinobacteria.id.419	16	81777841	rs9939612	C	T	0.054725	0.0115598	2.09e-06	16182	23	22.4114
class.Actinobacteria.id.419	2	136622543	rs3087343	T	G	0.0721572	0.0151641	2.23e-06	16312	24	22.6427
class.Actinobacteria.id.419	2	136805401	rs4954557	C	T	0.0591033	0.0124367	1.95e-06	16313	24	22.5845
class.Actinobacteria.id.419	2	136667487	rs309166	C	T	0.0712778	0.014922	1.79e-06	16312	24	22.8168
class.Actinobacteria.id.419	2	136686393	rs177917	A	G	0.0713321	0.0149104	1.8e-06	16313	24	22.8873
class.Actinobacteria.id.419	2	136665162	rs16832162	T	A	0.071869	0.0150876	1.98e-06	16313	24	22.6904
class.Actinobacteria.id.419	15	94852795	rs72767435	C	T	-0.126352	0.0273626	2.57e-06	12898	16	21.3231
class.Actinobacteria.id.419	22	35558300	rs134296	A	C	0.111964	0.0234167	1.41e-06	14302	20	22.8616
class.Actinobacteria.id.419	1	206991401	rs2883034	A	G	0.0617447	0.0133267	2.61e-06	16182	23	21.4662
class.Actinobacteria.id.419	2	136440300	rs7599898	C	T	0.0704476	0.0150583	4.02e-06	16313	24	21.8868
class.Actinobacteria.id.419	2	136694905	rs7573555	T	C	0.0716297	0.0150933	2.1e-06	16313	24	22.5226
class.Actinobacteria.id.419	22	35567355	rs134366	A	G	0.111877	0.023501	1.5e-06	14302	20	22.6624
class.Actinobacteria.id.419	2	135826463	rs62168955	C	T	0.244958	0.0499791	2.14e-06	3450	9	24.0218
class.Actinobacteria.id.419	12	20378911	rs10841473	C	G	-0.0583765	0.0123353	2.59e-06	16311	24	22.3962
class.Actinobacteria.id.419	2	136746224	rs309118	G	C	0.0703117	0.0146278	1.91e-06	16312	24	23.1047
class.Actinobacteria.id.419	5	475408	rs11745923	T	G	0.0563759	0.0115529	1.58e-06	16312	24	23.8124
class.Actinobacteria.id.419	2	136640101	rs78364332	T	C	0.0712611	0.015088	2.51e-06	16312	24	22.3071
class.Actinobacteria.id.419	2	136654833	rs3098102	C	T	0.070897	0.0149173	2.03e-06	16313	24	22.5879
class.Actinobacteria.id.419	22	35567715	rs134372	T	A	0.111851	0.0235005	1.55e-06	14302	20	22.653
class.Actinobacteria.id.419	5	502594	rs11738544	G	A	0.0550311	0.0115017	2.62e-06	16182	23	22.8923
class.Actinobacteria.id.419	2	136702601	rs6743537	G	A	0.0729649	0.0152279	2.03e-06	16313	24	22.9587
class.Actinobacteria.id.419	2	136429857	rs1438303	C	T	0.0700938	0.0150544	4.33e-06	16313	24	21.6787
class.Actinobacteria.id.419	2	136751488	rs10496738	C	T	0.0743247	0.0154748	2.19e-06	16313	24	23.0682
class.Actinobacteria.id.419	2	136438517	rs76380759	G	A	0.0702325	0.01506	4.34e-06	16313	24	21.7483
class.Actinobacteria.id.419	2	136669264	rs309167	C	T	0.0733379	0.0154053	2.31e-06	16313	24	22.663
class.Actinobacteria.id.419	16	81776276	rs10871420	A	G	0.0549229	0.0116283	2.38e-06	16313	24	22.3087
class.Actinobacteria.id.419	2	136648883	rs2839740	G	T	0.0733939	0.0154666	2.4e-06	16312	24	22.5179
class.Actinobacteria.id.419	2	136667301	rs309165	T	C	0.0693771	0.0145865	2.08e-06	16313	24	22.6219
class.Actinobacteria.id.419	2	136672680	rs56100046	T	A	0.0737358	0.0154926	2.2e-06	16312	24	22.652
class.Actinobacteria.id.419	2	136695705	rs113974791	T	G	0.0713198	0.0150934	2.31e-06	16313	24	22.3279
class.Actinobacteria.id.419	22	35560330	rs7410699	G	C	0.111348	0.023473	1.64e-06	14302	20	22.5022
class.Actinobacteria.id.419	16	81775380	rs4889375	A	C	0.0546577	0.0115707	2.47e-06	16182	23	22.3144
class.Actinobacteria.id.419	2	136563284	rs79954860	A	T	0.108776	0.023154	2.33e-06	13514	21	22.0707
class.Actinobacteria.id.419	16	81776815	rs11859935	G	A	0.0552806	0.011717	2.5e-06	16307	24	22.2594
class.Actinobacteria.id.419	2	136690783	rs309162	T	A	0.0711673	0.0150271	2.34e-06	16313	24	22.4291
class.Actinobacteria.id.419	2	136696608	rs112758679	A	C	0.0712455	0.0150934	2.35e-06	16313	24	22.2814
class.Actinobacteria.id.419	22	35566469	rs134363	A	G	0.111578	0.0235062	1.67e-06	14302	20	22.5316
class.Actinobacteria.id.419	22	35557437	rs134286	G	A	0.110855	0.02347	1.67e-06	14302	20	22.3093
class.Actinobacteria.id.419	2	136618507	rs4988201	A	G	0.0715389	0.0151813	2.75e-06	16312	24	22.2058
class.Actinobacteria.id.419	22	35562147	rs134331	C	G	0.111422	0.0235151	1.86e-06	14302	20	22.4517
class.Actinobacteria.id.419	2	136437615	rs3769016	A	G	0.0700513	0.0150599	4.57e-06	16313	24	21.6364
class.Actinobacteria.id.419	2	136653925	rs614193	A	T	0.0706369	0.0149202	2.24e-06	16312	24	22.4137
class.Actinobacteria.id.419	2	136640787	rs7561565	T	G	0.0707817	0.0150294	2.79e-06	16312	24	22.1799
class.Actinobacteria.id.419	22	35562148	rs134332	A	G	0.111167	0.0235149	1.91e-06	14302	20	22.3494
class.Actinobacteria.id.419	2	136673546	rs309171	G	C	0.0709004	0.0150254	2.44e-06	16313	24	22.266
class.Actinobacteria.id.419	10	126110032	rs1515761	C	T	0.0762317	0.0169884	4.96e-06	15525	23	20.1357
class.Actinobacteria.id.419	2	136818719	rs2090660	C	T	0.0624859	0.0130167	2.21e-06	16182	23	23.0441
class.Actinobacteria.id.419	22	35567561	rs134371	C	T	0.111162	0.0235008	1.76e-06	14302	20	22.3744
class.Actinobacteria.id.419	22	35562235	rs134333	A	G	0.111232	0.0235151	1.94e-06	14302	20	22.3752
class.Actinobacteria.id.419	16	81784359	rs12935228	A	G	0.054145	0.0115428	2.57e-06	16182	23	22.0035
class.Actinobacteria.id.419	2	136723504	rs660002	C	T	0.0689259	0.0145828	2.37e-06	16313	24	22.3398
class.Actinobacteria.id.419	2	136820854	rs4954558	A	G	0.0615327	0.012935	2.5e-06	16182	23	22.6297
class.Actinobacteria.id.419	22	35560258	rs134316	A	G	0.110445	0.0234733	1.81e-06	14302	20	22.1383
class.Actinobacteria.id.419	2	136641593	rs7581814	C	G	0.0706968	0.0150882	2.98e-06	16312	24	21.9546
class.Actinobacteria.id.419	2	135481278	rs6756200	T	C	0.0551973	0.0114517	1.2e-06	16182	23	23.2325
class.Actinobacteria.id.419	22	35559579	rs2413305	G	A	0.111092	0.0235101	1.85e-06	14302	20	22.3284
class.Actinobacteria.id.419	22	35559925	rs2413308	G	T	0.110324	0.023468	1.85e-06	14302	20	22.0999
class.Actinobacteria.id.419	22	35558870	rs134307	C	T	0.110407	0.0234682	1.86e-06	14302	20	22.1327
class.Actinobacteria.id.419	2	136436317	rs6753232	T	C	0.0695685	0.0150582	5e-06	16313	24	21.344
class.Actinobacteria.id.419	22	35559695	rs2413306	A	G	0.110267	0.023468	1.86e-06	14302	20	22.0771
class.Actinobacteria.id.419	2	136806996	rs80261410	T	C	0.062023	0.0129896	2.91e-06	16182	23	22.799
class.Actinobacteria.id.419	2	136656534	rs3099428	C	G	0.0703231	0.0149138	2.49e-06	16313	24	22.234
class.Actinobacteria.id.419	2	136656536	rs3099427	A	G	0.0703251	0.0149144	2.49e-06	16313	24	22.2334
class.Actinobacteria.id.419	16	81777543	rs12928452	C	A	0.0536838	0.0115012	2.89e-06	16307	24	21.7872
class.Actinobacteria.id.419	2	136815388	rs1960171	C	T	0.0590342	0.0124562	3.03e-06	16182	23	22.4612
class.Actinobacteria.id.419	22	35560444	rs134317	G	A	0.110412	0.0234514	1.91e-06	14302	20	22.1664
class.Actinobacteria.id.419	2	136974687	rs2176718	A	G	0.0573913	0.0122306	2.45e-06	16309	24	22.019
class.Actinobacteria.id.419	22	35558249	rs134294	A	T	0.109989	0.0234645	1.92e-06	14302	20	21.9722
class.Actinobacteria.id.419	2	136547067	rs73958638	A	G	0.106081	0.0231678	2.7e-06	12433	21	20.9655
class.Actinobacteria.id.419	2	136638113	rs79176913	C	A	0.070631	0.0150875	3.14e-06	16312	24	21.9157
class.Actinobacteria.id.419	22	35560386	rs6518933	A	G	0.110296	0.0234733	1.93e-06	14302	20	22.0788
class.Actinobacteria.id.419	2	137602926	rs1961273	T	C	0.0602969	0.0126047	1.75e-06	16313	24	22.8837
class.Actinobacteria.id.419	5	477634	rs4334924	G	A	0.0566445	0.0116346	1.88e-06	16308	24	23.7035
class.Actinobacteria.id.419	2	136652953	rs503227	T	C	0.0709373	0.0151682	2.85e-06	16312	24	21.8715
class.Actinobacteria.id.419	22	35558292	rs134295	C	T	0.109709	0.0234644	1.95e-06	14302	20	21.8608
class.Actinobacteria.id.419	2	136628121	rs4988163	G	T	0.0709902	0.0151721	3.2e-06	16312	24	21.8931
class.Actinobacteria.id.419	2	136994454	rs11678502	T	C	0.0554416	0.0116217	2.07e-06	16313	24	22.7577
class.Actinobacteria.id.419	2	136715324	rs309142	T	C	0.0686326	0.0145803	2.49e-06	16313	24	22.158
class.Actinobacteria.id.419	2	136648077	rs12472293	T	C	0.0703818	0.015004	2.79e-06	16313	24	22.0044
class.Actinobacteria.id.419	2	136618178	rs61253125	T	C	0.0708942	0.0151794	3.35e-06	16312	24	21.8129
class.Actinobacteria.id.419	22	35558827	rs134306	G	A	0.109953	0.0234687	2.06e-06	14302	20	21.95
class.Actinobacteria.id.419	10	126086730	rs2459217	A	G	0.0802428	0.0178827	5.55e-06	15420	22	20.1348
class.Actinobacteria.id.419	2	136991517	rs12986776	G	C	0.0553553	0.011624	2.21e-06	16313	24	22.6781
class.Actinobacteria.id.419	2	136700024	rs309150	T	A	0.0704273	0.0150288	2.92e-06	16313	24	21.9602
class.Actinobacteria.id.419	22	35559966	rs2413309	A	G	0.109313	0.0234668	2.08e-06	14302	20	21.6989
class.Actinobacteria.id.419	2	136674028	rs309172	A	G	0.0686285	0.014804	2.93e-06	16313	24	21.4906
class.Actinobacteria.id.419	22	35560072	rs134311	G	A	0.109523	0.0234625	2.1e-06	14302	20	21.7901
class.Actinobacteria.id.419	2	136711064	rs3112496	C	T	0.0695407	0.01492	2.79e-06	16313	24	21.7239
class.Actinobacteria.id.419	22	35557844	rs134289	C	A	0.109577	0.0234641	2.12e-06	14302	20	21.8086
class.Actinobacteria.id.419	16	81778449	rs4888172	G	A	0.0535745	0.0115465	3.35e-06	16182	23	21.5284
class.Actinobacteria.id.419	2	136444185	rs59413285	G	T	0.0691178	0.0150675	5.73e-06	16313	24	21.0425
class.Actinobacteria.id.419	2	136707480	rs6750549	A	G	0.0711005	0.0152006	3.05e-06	16182	23	21.8787
class.Actinobacteria.id.419	22	35559017	rs134308	C	T	0.109478	0.0234681	2.17e-06	14302	20	21.7619
class.Actinobacteria.id.419	2	136443900	rs62168830	A	T	0.0690198	0.0150691	5.9e-06	16313	24	20.9785
class.Actinobacteria.id.419	2	136444338	rs57530667	A	G	0.0690196	0.0150685	5.9e-06	16313	24	20.98
class.Actinobacteria.id.419	22	35559994	rs2413310	A	T	0.109071	0.0234669	2.21e-06	14302	20	21.6025
class.Actinobacteria.id.419	2	136612036	rs111837148	G	A	0.0707245	0.0151796	3.64e-06	16312	24	21.7079
class.Actinobacteria.id.419	2	136376515	rs4954272	A	G	0.0789532	0.0167436	1.73e-06	16313	24	22.2352
class.Actinobacteria.id.419	2	136655582	rs3099429	T	A	0.0704775	0.0151594	3.32e-06	16313	24	21.6141
class.Actinobacteria.id.419	22	35558112	rs134293	C	T	0.109014	0.0234645	2.33e-06	14302	20	21.5848
class.Actinobacteria.id.419	2	136624947	rs1435577	C	G	0.0704363	0.0151675	3.83e-06	16312	24	21.5658
class.Actinobacteria.id.419	22	35557708	rs134288	C	G	0.109146	0.0234646	2.42e-06	14302	20	21.6367
class.Actinobacteria.id.419	22	35558414	rs134300	G	A	0.108761	0.0234634	2.43e-06	14302	20	21.4863
class.Actinobacteria.id.419	22	35558662	rs134301	T	C	0.108813	0.0234638	2.44e-06	14302	20	21.5061
class.Actinobacteria.id.419	22	35558018	rs134290	C	G	0.108728	0.0234644	2.44e-06	14302	20	21.4715
class.Actinobacteria.id.419	22	35558038	rs134291	G	A	0.108728	0.0234644	2.44e-06	14302	20	21.4715
class.Actinobacteria.id.419	22	35557302	rs134285	T	C	0.109	0.023476	2.47e-06	14302	20	21.5579
class.Actinobacteria.id.419	2	136625113	rs4594504	A	C	0.070296	0.0151677	4e-06	16312	24	21.4795
class.Actinobacteria.id.419	16	81778491	rs4888173	A	G	0.0532012	0.0115451	3.88e-06	16182	23	21.2349
class.Actinobacteria.id.419	15	49208992	rs12899991	T	A	0.0719923	0.0154661	4.03e-06	16182	23	21.6676
class.Actinobacteria.id.419	2	136449254	rs62168833	G	A	0.0687297	0.01507	6.81e-06	16313	24	20.7999
class.Actinobacteria.id.419	2	136710554	rs895285	A	G	0.0715404	0.0154714	3.87e-06	16313	24	21.3817
class.Actinobacteria.id.419	22	35557509	rs134287	A	C	0.108732	0.0234712	2.68e-06	14302	20	21.4606
class.Actinobacteria.id.419	22	35560726	rs134323	A	C	0.109552	0.0235215	2.75e-06	14302	20	21.6924
class.Actinobacteria.id.419	22	35558057	rs134292	A	G	0.108298	0.0234644	2.8e-06	14302	20	21.3021
class.Actinobacteria.id.419	22	35559067	rs134309	G	A	0.108131	0.0234622	3.03e-06	14302	20	21.2406
class.Actinobacteria.id.419	22	35558724	rs134304	T	C	0.10829	0.0234694	2.86e-06	14302	20	21.2901
class.Actinobacteria.id.419	22	35558770	rs134305	G	A	0.108448	0.0234694	2.88e-06	14302	20	21.3523
class.Actinobacteria.id.419	16	81776056	rs4312299	G	C	0.0536925	0.011639	3.81e-06	16308	24	21.2812
class.Actinobacteria.id.419	2	136652045	rs139939202	G	A	0.0723434	0.0154953	4.33e-06	16311	24	21.7969
class.Actinobacteria.id.419	22	35559078	rs134310	T	A	0.10806	0.0234682	2.92e-06	14302	20	21.2018
class.Actinobacteria.id.419	2	136822267	rs4954559	A	G	0.0601512	0.0129061	3.8e-06	16182	23	21.7221
class.Actinobacteria.id.419	5	418839	rs72711368	C	T	0.054829	0.0117726	4.06e-06	16182	23	21.6909
class.Actinobacteria.id.419	16	81777978	rs11150406	T	C	0.0528043	0.011535	4.61e-06	16182	23	20.9557
class.Actinobacteria.id.419	2	136413244	rs7607920	T	C	0.0678654	0.0150569	7.91e-06	16313	24	20.3153
class.Actinobacteria.id.419	2	136726567	rs309154	C	T	0.0712918	0.0154016	4.39e-06	16313	24	21.4264
class.Actinobacteria.id.419	22	35558709	rs134302	T	C	0.10807	0.0234694	3.04e-06	14302	20	21.2035
class.Actinobacteria.id.419	1	114665485	rs12049045	G	A	0.0510452	0.0114325	8.63e-06	16311	24	19.9356
class.Actinobacteria.id.419	22	35556599	rs134282	A	G	0.108094	0.0234942	3.07e-06	14302	20	21.168
class.Actinobacteria.id.419	22	35562850	rs134339	G	A	0.108968	0.0235169	3.12e-06	14302	20	21.4701
class.Actinobacteria.id.419	2	135372951	rs35564151	A	G	0.05389	0.0114886	1.87e-06	16182	23	22.0031
class.Actinobacteria.id.419	2	161611969	rs1376754	A	G	0.0509242	0.0112503	6.71e-06	16182	23	20.489
class.Actinobacteria.id.419	22	35570816	rs2413312	G	A	0.108329	0.0234973	3.22e-06	14302	20	21.2548
class.Actinobacteria.id.419	2	136412270	rs34007021	C	T	0.0676248	0.015059	8.58e-06	16313	24	20.166
class.Actinobacteria.id.419	2	136467119	rs2304366	C	T	0.0677071	0.0150823	8.68e-06	16313	24	20.1527
class.Actinobacteria.id.419	5	476353	rs2230437	C	T	0.0540181	0.0114274	3.27e-06	16312	24	22.345
class.Actinobacteria.id.419	2	136934529	rs11674937	G	C	0.060412	0.0134458	3.78e-06	16313	24	20.1871
class.Actinobacteria.id.419	17	75348675	rs11655079	C	T	-0.0560674	0.0124286	5.93e-06	16309	24	20.3507
class.Actinobacteria.id.419	2	161705703	rs6432655	G	A	0.0504196	0.0111904	7.23e-06	16313	24	20.3007
class.Actinobacteria.id.419	22	35569619	rs134377	G	A	0.108262	0.023513	3.4e-06	14302	20	21.2001
class.Actinobacteria.id.419	22	35573334	.	C	T	0.115047	0.0245463	3.44e-06	14302	20	21.9674
class.Actinobacteria.id.419	2	136588031	rs73957037	C	A	0.0682919	0.0147302	5.55e-06	16311	24	21.4941
class.Actinobacteria.id.419	22	35568075	rs134373	C	T	0.107819	0.0234982	3.45e-06	14302	20	21.0533
class.Actinobacteria.id.419	2	137014023	rs4072434	G	C	0.0544639	0.0116188	3.29e-06	16313	24	21.9734
class.Actinobacteria.id.419	2	136863816	rs7569447	A	C	0.0716201	0.016114	4.83e-06	16313	24	19.7543
class.Actinobacteria.id.419	22	35568399	rs134374	T	C	0.107997	0.0235027	3.5e-06	14302	20	21.1148
class.Actinobacteria.id.419	2	136732772	rs309157	G	A	0.0709315	0.0154055	4.6e-06	16313	24	21.1994
class.Actinobacteria.id.419	2	137013901	rs4072435	T	C	0.0543056	0.0116188	3.4e-06	16313	24	21.8456
class.Actinobacteria.id.419	2	137013606	rs10221893	T	C	0.0542292	0.011619	3.44e-06	16313	24	21.7837
class.Actinobacteria.id.419	2	136413847	rs12467569	T	C	0.0671953	0.0150539	9.48e-06	16313	24	19.9241
class.Actinobacteria.id.419	22	35569422	rs134376	A	G	0.10793	0.0235078	3.64e-06	14302	20	21.0795
class.Actinobacteria.id.419	22	35571497	rs134381	C	T	0.107444	0.0235713	3.68e-06	14302	20	20.7778
class.Actinobacteria.id.419	16	81783829	rs5001584	G	A	0.0524218	0.0116599	6.2e-06	16182	23	20.213
class.Actinobacteria.id.419	2	136626078	rs3769001	A	G	0.0689738	0.0151693	6.06e-06	16312	24	20.6745
class.Actinobacteria.id.419	2	136725459	rs75524146	C	T	0.0707377	0.0154741	5.28e-06	16313	24	20.8975
class.Actinobacteria.id.419	2	136737460	rs309113	C	A	0.0681913	0.0149165	4.5e-06	16312	24	20.8988
class.Actinobacteria.id.419	5	475463	rs11743825	C	T	0.0543876	0.0115617	3.75e-06	16313	24	22.1287
class.Actinobacteria.id.419	22	35563904	rs134347	C	T	0.107621	0.0234954	3.86e-06	14302	20	20.9812
class.Actinobacteria.id.419	2	136451676	rs12465544	C	T	0.0674624	0.0150685	9.7e-06	16313	24	20.044
class.Actinobacteria.id.419	22	35575744	rs134391	C	T	0.106749	0.0235487	3.9e-06	14302	20	20.5491
class.Actinobacteria.id.419	22	35556785	rs134283	G	A	0.107127	0.0234902	3.9e-06	14302	20	20.7983
class.Actinobacteria.id.419	22	35573370	rs134385	T	C	0.114214	0.0245465	3.98e-06	14302	20	21.6502
class.Actinobacteria.id.419	22	35572598	rs134383	A	G	0.114385	0.0245463	4.03e-06	14302	20	21.7154
class.Actinobacteria.id.419	2	136600662	rs4988274	T	A	0.0697677	0.0153894	6.56e-06	16182	23	20.5526
class.Actinobacteria.id.419	16	81774798	rs12446319	T	C	0.0512484	0.0112717	5.24e-06	16313	24	20.672
class.Actinobacteria.id.419	22	35574275	rs134387	T	C	0.106496	0.0235667	4.05e-06	14302	20	20.4207
class.Actinobacteria.id.419	22	35560036	rs2413311	C	T	0.106449	0.0237092	4.06e-06	14302	20	20.1579
class.Actinobacteria.id.419	22	35576731	rs134396	G	T	0.105612	0.0235454	4.11e-06	14302	20	20.1193
class.Actinobacteria.id.419	2	135719132	rs6708336	T	A	0.0521109	0.0113623	3.6e-06	16313	24	21.0342
class.Actinobacteria.id.419	2	136571852	rs60253740	G	T	0.0702076	0.0152159	6.71e-06	16182	23	21.2899
class.Actinobacteria.id.419	22	35578104	rs134400	G	A	0.105537	0.0235409	4.28e-06	14302	20	20.0986
class.Actinobacteria.id.419	2	135711516	rs3814355	C	T	0.0520391	0.0113778	3.58e-06	16313	24	20.9192
class.Actinobacteria.id.419	2	161608676	rs11682960	C	T	0.0500233	0.0112071	8.92e-06	16307	24	19.9233
class.Actinobacteria.id.419	22	35580096	rs134409	G	A	0.105632	0.0235525	4.33e-06	14302	20	20.1149
class.Actinobacteria.id.419	22	35580075	rs134408	A	G	0.105632	0.0235525	4.33e-06	14302	20	20.1149
class.Actinobacteria.id.419	22	35574163	rs108272	C	G	0.106182	0.0235724	4.33e-06	14302	20	20.2904
class.Actinobacteria.id.419	22	35579461	rs134407	G	A	0.113373	0.0245189	4.34e-06	14302	20	21.3803
class.Actinobacteria.id.419	2	135717997	rs62168897	C	T	0.0520145	0.0113629	3.77e-06	16312	24	20.9542
class.Actinobacteria.id.419	22	35576018	rs134393	C	T	0.105455	0.0235464	4.43e-06	14302	20	20.058
class.Actinobacteria.id.419	22	35577117	rs28579	G	C	0.105223	0.023541	4.45e-06	14302	20	19.9789
class.Actinobacteria.id.419	22	35561916	rs134330	G	C	0.106766	0.0235169	4.97e-06	14302	20	20.6112
class.Actinobacteria.id.419	16	81775099	rs12931368	C	T	0.0510592	0.0112746	5.68e-06	16308	24	20.509
class.Actinobacteria.id.419	2	136560464	rs12475398	C	T	0.0691289	0.0151906	8.23e-06	16311	24	20.7093
class.Actinobacteria.id.419	22	35575836	rs134392	C	T	0.105223	0.0235465	4.54e-06	14302	20	19.9695
class.Actinobacteria.id.419	2	135706758	rs2034261	G	T	0.0521794	0.0113767	3.52e-06	16313	24	21.0362
class.Actinobacteria.id.419	2	136632300	rs4988145	A	C	0.0681651	0.0151796	7.51e-06	16312	24	20.1652
class.Actinobacteria.id.419	2	137006198	rs6430612	T	C	0.0536715	0.0115597	4.46e-06	16313	24	21.5574
class.Actinobacteria.id.419	2	136800195	rs72974159	C	T	0.0599402	0.0132499	7.21e-06	16182	23	20.4649
class.Actinobacteria.id.419	2	136582809	rs2322813	A	G	0.0693127	0.0152233	7.54e-06	16310	24	20.7304
class.Actinobacteria.id.419	5	18018467	rs6893855	A	C	-0.0771441	0.0173568	8.84e-06	16312	24	19.7545
class.Actinobacteria.id.419	5	18017755	rs7732645	T	C	-0.0763143	0.0173572	9.5e-06	16313	24	19.3309
class.Actinobacteria.id.419	22	35575648	rs134389	T	G	0.112762	0.0245209	4.76e-06	14302	20	21.1472
class.Actinobacteria.id.419	5	437586	rs55842567	G	A	0.0540799	0.0115702	5.35e-06	16312	24	21.847
class.Actinobacteria.id.419	2	136744678	rs16832417	C	T	0.0706385	0.0154755	6.58e-06	16313	24	20.8349
class.Actinobacteria.id.419	2	136743143	rs2278682	G	C	0.067915	0.014974	5.69e-06	16312	24	20.5711
class.Actinobacteria.id.419	2	137014611	rs13024450	T	C	0.0535167	0.0116165	4.77e-06	16313	24	21.2238
class.Actinobacteria.id.419	22	35576041	rs134394	C	T	0.104614	0.0235467	5.05e-06	14302	20	19.7388
class.Actinobacteria.id.419	22	35576324	rs134395	C	A	0.104589	0.0235414	5.05e-06	14302	20	19.7381
class.Actinobacteria.id.419	5	18016946	rs1496374	G	A	-0.0766647	0.0173654	9.18e-06	16312	24	19.4904
class.Actinobacteria.id.419	5	418813	rs68005421	G	C	0.0536273	0.0117779	6.68e-06	16182	23	20.7319
class.Actinobacteria.id.419	5	18019549	rs7700479	A	T	-0.0769653	0.0173933	8.62e-06	16313	24	19.5807
class.Actinobacteria.id.419	2	136586825	rs79633114	C	T	0.069103	0.0152289	8.26e-06	16310	24	20.5899
class.Actinobacteria.id.419	2	136719173	rs6430594	A	G	0.0680547	0.0150849	7.33e-06	16312	24	20.3532
class.Actinobacteria.id.419	2	135711657	rs3814354	G	A	0.0516899	0.0113606	4.38e-06	16313	24	20.702
class.Actinobacteria.id.419	22	35561864	rs134329	G	A	0.106044	0.0235171	5.82e-06	14302	20	20.3332
class.Actinobacteria.id.419	2	136814109	rs1533649	G	A	0.0589921	0.0129913	8.18e-06	16182	23	20.6196
class.Actinobacteria.id.419	8	65654844	rs80083040	G	T	0.155784	0.0348017	8.62e-06	8003	11	20.0376
class.Actinobacteria.id.419	5	442571	rs56146525	A	C	0.0540881	0.011541	5.37e-06	16312	24	21.9645
class.Actinobacteria.id.419	2	137007429	rs10200263	T	C	0.0531431	0.0115764	5.24e-06	16313	24	21.0741
class.Actinobacteria.id.419	2	135710322	rs10166142	A	G	0.0516773	0.0113604	4.42e-06	16313	24	20.6925
class.Actinobacteria.id.419	2	136593498	rs76097170	C	T	0.0668554	0.014899	8.88e-06	16310	24	20.1353
class.Actinobacteria.id.419	22	35548081	rs134268	T	C	0.102739	0.0233046	7.25e-06	14300	20	19.4351
class.Actinobacteria.id.419	22	35578415	rs134404	T	A	0.107458	0.0239671	5.55e-06	14302	20	20.1022
class.Actinobacteria.id.419	2	135720715	rs56271357	C	T	0.0514918	0.0113624	4.66e-06	16313	24	20.537
class.Actinobacteria.id.419	5	18015652	rs7721660	T	G	-0.0766281	0.0174378	9.97e-06	16313	24	19.3104
class.Actinobacteria.id.419	22	35584112	rs134416	G	A	0.104646	0.0235389	5.7e-06	14302	20	19.7638
class.Actinobacteria.id.419	7	95654718	rs961091	A	G	0.0501255	0.011255	8.68e-06	16311	24	19.8348
class.Actinobacteria.id.419	16	81777701	rs9937275	G	A	0.0518759	0.0116956	8.63e-06	16182	23	19.6737
class.Actinobacteria.id.419	5	437542	rs56104584	T	C	0.0536516	0.0115708	6.37e-06	16312	24	21.5001
class.Actinobacteria.id.419	5	444942	rs79931555	A	G	0.0974257	0.0220408	7.13e-06	14487	18	19.5385
class.Actinobacteria.id.419	5	437667	rs56042615	G	A	0.0538009	0.0115708	6.08e-06	16312	24	21.6197
class.Actinobacteria.id.419	22	35580597	rs134410	C	T	0.1041	0.0235492	5.84e-06	14302	20	19.5409
class.Actinobacteria.id.419	1	207016225	rs2243193	G	A	0.0575113	0.012874	7.5e-06	16313	24	19.9562
class.Actinobacteria.id.419	2	136593678	rs11895319	T	C	0.0651996	0.014701	9.98e-06	16313	24	19.6697
class.Actinobacteria.id.419	5	444810	rs72717432	G	A	0.05365	0.0115788	5.72e-06	16182	23	21.4688
class.Actinobacteria.id.419	5	446923	rs12187440	G	A	0.0532122	0.0115324	6.65e-06	16312	24	21.2904
class.Actinobacteria.id.419	22	35584819	rs134419	T	C	0.11216	0.0245871	5.96e-06	14302	20	20.8093
class.Actinobacteria.id.419	2	135694848	rs4953938	G	A	0.0512916	0.0113806	4.87e-06	16313	24	20.3126
class.Actinobacteria.id.419	22	35581181	rs134411	T	C	0.103975	0.0235492	6.18e-06	14302	20	19.4943
class.Actinobacteria.id.419	2	136617477	rs12474093	G	A	0.0715723	0.0159241	7.62e-06	16073	22	20.2012
class.Actinobacteria.id.419	22	35584338	rs134417	C	A	0.104001	0.023542	6.28e-06	14302	20	19.5158
class.Actinobacteria.id.419	2	137008235	rs13018756	T	C	0.0528694	0.0116194	6.07e-06	16313	24	20.7036
class.Actinobacteria.id.419	2	135715957	rs1947112	A	G	0.0511623	0.0113634	5.39e-06	16312	24	20.2715
class.Actinobacteria.id.419	5	442438	rs1056465	T	A	0.0536852	0.0115407	6.34e-06	16312	24	21.6394
class.Actinobacteria.id.419	5	450102	rs6889494	C	T	0.0532331	0.0115431	6.32e-06	16312	24	21.2677
class.Actinobacteria.id.419	2	136981210	rs10165053	T	C	0.0531281	0.0116307	6e-06	16310	24	20.8661
class.Actinobacteria.id.419	5	542023	rs9800013	A	G	0.0598313	0.0138822	9.78e-06	16204	23	18.5756
class.Actinobacteria.id.419	5	422178	rs11742144	G	A	0.0530047	0.0115819	6.91e-06	16313	24	20.9446
class.Actinobacteria.id.419	2	136734569	rs78274583	C	T	0.0690581	0.0154737	8.93e-06	16313	24	19.9177
class.Actinobacteria.id.419	1	207011485	rs2243174	A	G	0.0570336	0.0128665	8.66e-06	16312	24	19.6491
class.Actinobacteria.id.419	2	136403994	rs77985886	C	T	0.0879304	0.0192836	7.32e-06	16313	24	20.7922
class.Actinobacteria.id.419	16	81775039	rs58110576	C	A	0.0523286	0.0117742	9.09e-06	16182	23	19.7521
class.Actinobacteria.id.419	5	449701	rs72717440	A	T	0.0530564	0.0115423	6.96e-06	16312	24	21.1294
class.Actinobacteria.id.419	5	437862	rs34847072	G	C	0.0532303	0.0115702	7.6e-06	16312	24	21.166
class.Actinobacteria.id.419	2	135697557	rs10187990	A	G	0.0509655	0.011379	5.67e-06	16313	24	20.0607
class.Actinobacteria.id.419	2	136979530	rs28815269	A	G	0.0527387	0.011656	6.57e-06	16182	23	20.472
class.Actinobacteria.id.419	2	136714178	rs309143	A	G	0.0667325	0.0150243	9.72e-06	16313	24	19.728
class.Actinobacteria.id.419	2	135694379	rs1374289	C	T	0.0509506	0.011379	5.79e-06	16312	24	20.0487
class.Actinobacteria.id.419	2	137015991	rs4452212	A	G	0.0526269	0.0116194	7.01e-06	16313	24	20.5137
class.Actinobacteria.id.419	22	35582079	rs134413	C	T	0.103539	0.0235493	7.36e-06	14302	20	19.3309
class.Actinobacteria.id.419	5	428754	rs67665078	G	A	0.0492105	0.0111181	9.71e-06	16312	24	19.591
class.Actinobacteria.id.419	5	434722	rs34453673	G	C	0.0529375	0.0115527	7.5e-06	16312	24	20.9971
class.Actinobacteria.id.419	2	135713703	rs3769023	G	A	0.0508274	0.0113625	6.29e-06	16313	24	20.01
class.Actinobacteria.id.419	11	71221248	rs4945008	G	A	0.0540741	0.0121393	5.39e-06	16313	24	19.8421
class.Actinobacteria.id.419	5	494064	rs56051594	C	T	0.0516882	0.011454	8.45e-06	16182	23	20.3641
class.Actinobacteria.id.419	5	428231	rs12188678	T	C	0.0526228	0.0115755	8.21e-06	16313	24	20.6665
class.Actinobacteria.id.419	2	136405878	rs2289963	G	A	0.0875301	0.0192795	8.06e-06	16313	24	20.6121
class.Actinobacteria.id.419	5	443236	rs115554641	C	G	0.053073	0.0115404	7.53e-06	16312	24	21.1497
class.Actinobacteria.id.419	22	35585990	rs134422	T	C	0.102986	0.0235321	7.77e-06	14302	20	19.1529
class.Actinobacteria.id.419	5	428236	rs12188164	C	A	0.0525638	0.0115751	8.43e-06	16313	24	20.6218
class.Actinobacteria.id.419	22	35584580	rs5755641	T	C	0.10267	0.0235382	8.25e-06	14302	20	19.0257
class.Actinobacteria.id.419	5	443676	rs11739543	G	A	0.0527215	0.0115407	8.02e-06	16312	24	20.8693
class.Actinobacteria.id.419	2	136412472	rs7560535	G	A	0.079595	0.0176421	8.11e-06	16312	24	20.3551
class.Actinobacteria.id.419	5	428785	rs72717410	A	T	0.0524327	0.0115676	8.94e-06	16312	24	20.5457
class.Actinobacteria.id.419	2	137041634	rs72847647	G	A	-0.0559073	0.0126361	6.51e-06	15401	22	19.5754
class.Actinobacteria.id.419	5	429381	rs72717412	C	T	0.0523679	0.0115808	9.65e-06	16313	24	20.4481
class.Actinobacteria.id.419	6	14617591	rs857444	T	C	0.0509553	0.011539	8.92e-06	16312	24	19.5002
class.Actinobacteria.id.419	22	35561670	rs134327	G	A	0.103808	0.0235186	9.02e-06	14302	20	19.4821
class.Actinobacteria.id.419	2	136452402	rs625118	C	A	0.0741358	0.0166922	8.62e-06	16313	24	19.7254
class.Actinobacteria.id.419	5	448291	rs72717436	C	A	0.0525543	0.0115442	8.84e-06	16312	24	20.7247
class.Actinobacteria.id.419	5	423595	rs56346498	C	T	0.0521843	0.0115779	9.76e-06	16313	24	20.3152
class.Actinobacteria.id.419	5	448202	rs72717435	G	A	0.0524376	0.0115443	9.34e-06	16312	24	20.6326
class.Actinobacteria.id.419	5	450710	rs11743639	C	T	0.0523269	0.0115433	9.44e-06	16312	24	20.5489
class.Actinobacteria.id.419	6	14618107	rs861392	T	C	0.0509596	0.0115805	9.85e-06	16312	24	19.3643
class.Actinobacteria.id.419	2	135288740	rs638382	C	T	-0.0508406	0.0116807	7.72e-06	15529	23	18.9446
class.Actinobacteria.id.419	5	450777	rs11745789	T	C	0.0522661	0.0115433	9.68e-06	16312	24	20.5012
class.Actinobacteria.id.419	5	448663	rs72717438	C	T	0.0522874	0.0115439	9.84e-06	16312	24	20.516
class.Actinobacteria.id.419	5	521096	rs4957061	C	T	0.0496002	0.0111773	9.66e-06	16182	23	19.692
class.Alphaproteobacteria.id.2379	3	13726736	rs9813022	G	A	-0.0751277	0.0153867	1.05e-06	9593	23	23.8403
class.Alphaproteobacteria.id.2379	2	169033340	rs76784716	G	A	0.133271	0.0267738	5.09e-07	9593	23	24.7773
class.Alphaproteobacteria.id.2379	9	95517807	rs140912403	T	C	-0.160677	0.0317708	6.2e-07	8520	19	25.5772
class.Alphaproteobacteria.id.2379	2	169071190	rs77497586	G	T	0.132413	0.0267662	5.63e-07	9588	23	24.4732
class.Alphaproteobacteria.id.2379	2	169035555	rs75071199	C	A	0.130542	0.0267682	7.91e-07	9593	23	23.7828
class.Alphaproteobacteria.id.2379	2	169032847	rs55661963	A	C	0.130429	0.0267643	9.33e-07	9592	23	23.7485
class.Alphaproteobacteria.id.2379	2	75630344	rs34569731	G	A	0.0705145	0.0157564	7.38e-06	9115	22	20.0283
class.Alphaproteobacteria.id.2379	1	14238305	rs10803434	T	A	-0.0692742	0.0148866	3.55e-06	9115	22	21.6546
class.Alphaproteobacteria.id.2379	1	14235500	rs10803433	G	T	-0.0691545	0.0148952	3.6e-06	9115	22	21.5551
class.Alphaproteobacteria.id.2379	1	14237033	.	A	C	-0.068613	0.0149074	4.36e-06	9115	22	21.184
class.Alphaproteobacteria.id.2379	1	14239278	rs12740709	C	A	-0.0678699	0.014901	5.42e-06	9115	22	20.7456
class.Alphaproteobacteria.id.2379	3	84471266	rs55876211	T	C	-0.080811	0.0184159	7.54e-06	9589	23	19.2554
class.Alphaproteobacteria.id.2379	12	89471235	rs7960664	A	G	0.0969489	0.0215149	8.84e-06	9596	23	20.3053
class.Alphaproteobacteria.id.2379	3	59982336	rs17061716	C	G	0.0927341	0.0207569	9.33e-06	9465	22	19.9597
class.Alphaproteobacteria.id.2379	19	28641647	rs12977163	C	G	0.0690234	0.0153829	7.14e-06	9115	22	20.1333
class.Alphaproteobacteria.id.2379	3	176407911	rs62285697	T	C	0.0805256	0.0180912	9.76e-06	9115	22	19.8123
class.Alphaproteobacteria.id.2379	16	56676272	rs8048637	G	T	0.077934	0.0173717	9.08e-06	9596	23	20.1265
class.Alphaproteobacteria.id.2379	9	95446818	rs150933400	G	A	-0.110163	0.0244388	9.11e-06	9425	21	20.3195
class.Bacilli.id.1673	8	10143164	rs2952251	G	A	-0.0598868	0.0123903	1.08e-06	17360	24	23.3615
class.Bacilli.id.1673	5	174173171	rs77558518	G	A	-0.107255	0.0222879	1.34e-06	15836	20	23.1577
class.Bacilli.id.1673	1	200418805	rs57872228	T	C	-0.0714773	0.0146647	9.22e-07	17375	24	23.7569
class.Bacilli.id.1673	4	98052765	rs12642660	G	A	-0.0748343	0.0154784	2.42e-06	17374	24	23.3749
class.Bacilli.id.1673	16	991253	rs35344081	A	G	0.0619529	0.0127066	1.01e-06	17374	24	23.7718
class.Bacilli.id.1673	7	36349586	rs78938557	C	T	0.108007	0.0232858	1.07e-06	15226	19	21.5142
class.Bacilli.id.1673	4	98049499	rs11730038	A	G	-0.0630747	0.0128717	1.96e-06	17377	24	24.0124
class.Bacilli.id.1673	3	94153993	rs76717940	A	T	0.156331	0.0325945	1.07e-06	8017	10	23.004
class.Bacilli.id.1673	8	10143943	rs2009619	G	A	-0.0586615	0.0124175	1.88e-06	17373	24	22.3171
class.Bacilli.id.1673	4	98050429	rs4131679	T	C	-0.0628643	0.0128683	2.14e-06	17377	24	23.8654
class.Bacilli.id.1673	4	98048787	rs4293791	T	C	-0.0626344	0.01285	2.25e-06	17376	24	23.7584
class.Bacilli.id.1673	8	10199548	rs17708276	G	A	-0.0787915	0.0166123	1.84e-06	17266	23	22.4955
class.Bacilli.id.1673	3	4800550	rs1962325	G	C	0.0554219	0.0114789	1.38e-06	17356	24	23.3109
class.Bacilli.id.1673	6	67570929	rs74352383	A	T	-0.104496	0.0217083	1.53e-06	16519	22	23.171
class.Bacilli.id.1673	13	24973509	rs9581006	T	C	0.225309	0.0467697	1.79e-06	4253	6	23.2075
class.Bacilli.id.1673	4	98028407	rs80205102	T	C	-0.0614993	0.0128784	3.63e-06	17377	24	22.8044
class.Bacilli.id.1673	12	100585559	rs11110282	G	A	-0.101189	0.0217379	4.85e-06	16026	21	21.6688
class.Bacilli.id.1673	8	10143661	rs2975635	C	T	-0.0562982	0.0122029	3.58e-06	17371	24	21.2844
class.Bacilli.id.1673	4	98022313	rs6813875	G	A	-0.0609233	0.0128577	4.26e-06	17377	24	22.4511
class.Bacilli.id.1673	6	67571426	rs9445783	A	T	-0.102731	0.0217022	2.29e-06	16519	22	22.4079
class.Bacilli.id.1673	4	98043157	rs80327990	A	G	-0.060746	0.0128807	4.7e-06	17377	24	22.2412
class.Bacilli.id.1673	12	100589143	rs12368593	A	C	-0.101125	0.0219996	6.18e-06	16026	21	21.1296
class.Bacilli.id.1673	6	67562265	rs11967379	C	T	-0.102862	0.0215705	2.4e-06	16519	22	22.7399
class.Bacilli.id.1673	5	174170255	rs113280052	T	C	-0.103121	0.0223948	4.48e-06	15836	20	21.2032
class.Bacilli.id.1673	4	98037736	rs80123130	A	G	-0.060496	0.0128765	5.23e-06	17377	24	22.0728
class.Bacilli.id.1673	4	98037101	rs4699544	C	A	-0.060418	0.0128786	5.35e-06	17377	24	22.0088
class.Bacilli.id.1673	12	100584966	rs80243853	A	G	-0.100597	0.0220089	7.15e-06	16026	21	20.8919
class.Bacilli.id.1673	17	40835649	rs4028634	C	T	0.0520614	0.0109842	2.21e-06	17377	24	22.4646
class.Bacilli.id.1673	6	67572618	rs78368499	C	T	-0.101569	0.0216988	2.81e-06	16519	22	21.9107
class.Bacilli.id.1673	16	1009552	rs11248956	T	C	0.0580457	0.0126811	3.22e-06	17377	24	20.9519
class.Bacilli.id.1673	12	100584014	rs11110281	C	T	-0.101164	0.022182	7.39e-06	15915	20	20.7992
class.Bacilli.id.1673	4	98042051	rs60533369	C	A	-0.0601057	0.0128727	5.91e-06	17377	24	21.8018
class.Bacilli.id.1673	4	98032135	rs11729948	G	A	-0.0600551	0.0128802	6.14e-06	17377	24	21.7398
class.Bacilli.id.1673	12	100577526	rs11110276	G	T	-0.0986456	0.0217298	8.19e-06	16026	21	20.6084
class.Bacilli.id.1673	8	10143553	rs2952176	A	G	-0.0550676	0.012165	5.65e-06	17371	24	20.4912
class.Bacilli.id.1673	12	100567981	rs7959495	A	C	-0.0994609	0.0219012	8.73e-06	16026	21	20.6238
class.Bacilli.id.1673	12	100443122	rs2131006	A	G	-0.0903489	0.0196073	7.23e-06	16102	22	21.2329
class.Bacilli.id.1673	12	100582783	rs2559847	C	T	-0.0989782	0.0219742	9.02e-06	16026	21	20.2886
class.Bacilli.id.1673	12	100580813	rs11835118	C	T	-0.098162	0.0217519	9.31e-06	16026	21	20.3654
class.Bacilli.id.1673	8	10138824	rs2952228	C	T	-0.0554635	0.0123267	5.57e-06	17373	24	20.245
class.Bacilli.id.1673	12	100591113	rs11110283	C	A	-0.0997213	0.0221779	9.53e-06	15915	20	20.2179
class.Bacilli.id.1673	12	100570045	rs78017832	G	T	-0.0998665	0.0221511	9.59e-06	15915	20	20.3258
class.Bacilli.id.1673	12	100580705	rs11837200	T	C	-0.0978196	0.0217515	9.98e-06	16026	21	20.2243
class.Bacilli.id.1673	6	67571652	rs9445784	C	T	-0.0998752	0.021711	4.05e-06	16516	22	21.162
class.Bacilli.id.1673	16	1007763	rs12595929	C	T	0.0571949	0.0126668	4.57e-06	17377	24	20.3883
class.Bacilli.id.1673	4	98016515	rs7689028	T	A	-0.0514434	0.0113717	6.61e-06	17375	24	20.4648
class.Bacilli.id.1673	15	58738075	rs694949	G	A	-0.081146	0.0180042	7.6e-06	16600	23	20.3135
class.Bacilli.id.1673	8	10132326	rs11249980	C	T	-0.0548886	0.0123427	8.01e-06	17377	24	19.7762
class.Bacilli.id.1673	8	10136381	rs2975647	G	A	-0.0548227	0.012326	7.37e-06	17373	24	19.7821
class.Bacilli.id.1673	11	8332350	rs12797734	C	T	0.0572158	0.0126793	7.21e-06	16902	23	20.363
class.Bacilli.id.1673	8	10132395	rs2975655	G	A	-0.0545184	0.0123388	8.92e-06	17377	24	19.5227
class.Bacilli.id.1673	8	10126348	rs4260895	A	C	-0.0541395	0.0122761	6.87e-06	17377	24	19.4494
class.Bacilli.id.1673	8	10135940	rs2975649	C	T	-0.054526	0.0123291	8.32e-06	17366	24	19.559
class.Bacilli.id.1673	4	98018211	rs11097541	G	A	-0.05116	0.0114757	8.99e-06	17376	24	19.8747
class.Bacilli.id.1673	4	98021331	rs11932798	C	T	-0.0508726	0.011369	8.58e-06	17376	24	20.0227
class.Bacilli.id.1673	9	101101172	rs28564647	G	T	-0.0613034	0.0137579	7.81e-06	17368	24	19.8548
class.Bacilli.id.1673	6	67568615	rs7764486	A	G	-0.0987151	0.0216924	6.3e-06	16519	22	20.7087
class.Bacilli.id.1673	8	10126062	rs2952183	C	T	-0.064889	0.0150654	9.99e-06	17376	24	18.5516
class.Bacilli.id.1673	17	40835922	rs2271029	C	A	0.0501211	0.0109943	5.33e-06	17377	24	20.7829
class.Bacilli.id.1673	4	151687420	rs7666190	A	C	-0.104044	0.0247934	8.47e-06	10436	15	17.6102
class.Bacilli.id.1673	4	151688678	rs11726025	G	A	-0.104217	0.0248158	8.53e-06	10436	15	17.6368
class.Bacilli.id.1673	4	151691575	rs10034695	T	C	-0.104434	0.0247882	9.62e-06	10436	15	17.7498
class.Bacilli.id.1673	6	67559323	rs9345899	G	A	-0.0802438	0.0175346	6.67e-06	16600	23	20.9426
class.Bacilli.id.1673	16	1012750	rs7187700	G	A	0.0557443	0.0126762	8.87e-06	17377	24	19.3386
class.Bacilli.id.1673	3	4802165	rs7627280	T	C	0.0511208	0.0114648	8.81e-06	17375	24	19.8822
class.Bacilli.id.1673	4	7431487	rs4459992	C	T	0.0535854	0.0116362	4.3e-06	17362	24	21.2066
class.Bacilli.id.1673	19	51959855	rs34989881	G	A	0.111056	0.0246039	6.55e-06	12966	16	20.374
class.Bacilli.id.1673	4	184681021	rs111552159	G	C	0.128032	0.0286921	9.13e-06	11350	13	19.9118
class.Bacilli.id.1673	3	64398863	rs13068444	G	A	0.0601035	0.0136407	9.53e-06	17260	23	19.4144
class.Bacilli.id.1673	2	231723657	rs1595463	A	C	0.0476864	0.0108547	7.97e-06	17358	24	19.2998
class.Bacilli.id.1673	3	184371224	rs74663707	T	C	0.0979154	0.0224074	8.46e-06	15769	20	19.095
class.Bacteroidia.id.912	13	70523029	rs55773148	A	G	-0.121514	0.0236759	3.9e-07	11349	16	26.3413
class.Bacteroidia.id.912	13	70523117	rs55993203	G	A	-0.121514	0.0236759	3.9e-07	11349	16	26.3413
class.Bacteroidia.id.912	3	89339527	rs7631304	A	G	-0.0645771	0.0132957	8.37e-07	18334	24	23.5902
class.Bacteroidia.id.912	13	70522683	rs73512608	A	G	-0.121372	0.0236759	4.08e-07	11349	16	26.2797
class.Bacteroidia.id.912	3	89340254	rs73846128	G	A	-0.0648523	0.013349	8.76e-07	18334	24	23.6022
class.Bacteroidia.id.912	13	70523468	rs56358950	T	C	-0.121435	0.0236754	4.48e-07	11349	16	26.3084
class.Bacteroidia.id.912	13	70525153	rs60610351	T	A	-0.120807	0.0236763	4.85e-07	11349	16	26.035
class.Bacteroidia.id.912	13	70524658	rs58269684	C	T	-0.121287	0.023676	4.49e-07	11349	16	26.2429
class.Bacteroidia.id.912	13	70523601	rs74090639	G	A	-0.120556	0.0236759	5.59e-07	11349	16	25.9278
class.Bacteroidia.id.912	3	89322324	rs11929346	T	C	-0.0638957	0.013282	1.1e-06	18334	24	23.1429
class.Bacteroidia.id.912	3	89323493	rs35800684	G	A	-0.0637382	0.0132811	1.15e-06	18334	24	23.0319
class.Bacteroidia.id.912	13	70524034	rs60614038	T	A	-0.119787	0.0236769	6.3e-07	11349	16	25.5957
class.Bacteroidia.id.912	13	70524425	rs58298316	T	G	-0.119787	0.0236769	6.3e-07	11349	16	25.5957
class.Bacteroidia.id.912	13	70530878	rs17085771	A	T	-0.119973	0.0236585	6.24e-07	11349	16	25.7151
class.Bacteroidia.id.912	3	89331534	rs7611599	C	T	-0.0630787	0.0132932	1.49e-06	18334	24	22.5169
class.Bacteroidia.id.912	13	70518353	rs2210451	C	G	-0.118839	0.02369	7.02e-07	11349	16	25.1645
class.Bacteroidia.id.912	13	70529980	rs9788409	T	C	-0.11932	0.0236612	7.07e-07	11349	16	25.4302
class.Bacteroidia.id.912	3	89308895	rs74937713	A	T	-0.0634567	0.0132218	1.25e-06	18326	24	23.0342
class.Bacteroidia.id.912	13	70517417	rs2150960	G	C	-0.118669	0.0236877	7.16e-07	11349	16	25.0973
class.Bacteroidia.id.912	13	70519186	rs112343530	T	C	-0.118146	0.0236907	7.32e-07	11349	16	24.8703
class.Bacteroidia.id.912	17	6461200	rs73975615	A	G	-0.207018	0.0442633	1.22e-06	3350	4	21.874
class.Bacteroidia.id.912	13	70521786	rs2210454	C	T	-0.118639	0.0236916	7.69e-07	11349	16	25.0767
class.Bacteroidia.id.912	3	89307462	rs7629132	C	T	-0.0630402	0.0132216	1.48e-06	18325	24	22.7337
class.Bacteroidia.id.912	13	70518895	rs74090627	C	T	-0.118323	0.0236902	7.95e-07	11349	16	24.9462
class.Bacteroidia.id.912	13	70517836	rs56949730	A	G	-0.118229	0.0236879	7.98e-07	11349	16	24.9112
class.Bacteroidia.id.912	13	70519152	rs112675712	T	C	-0.117391	0.0236911	8.12e-07	11349	16	24.5527
class.Bacteroidia.id.912	13	70519423	rs80015632	C	G	-0.118132	0.0236903	8.23e-07	11349	16	24.8655
class.Bacteroidia.id.912	13	70522227	rs7337863	C	A	-0.117353	0.0238718	8.25e-07	11349	16	24.1666
class.Bacteroidia.id.912	17	6460281	rs12938514	G	A	-0.199979	0.0416024	1.42e-06	3350	4	23.1064
class.Bacteroidia.id.912	3	89338394	rs12486528	G	A	-0.0636438	0.0134266	1.55e-06	18334	24	22.4689
class.Bacteroidia.id.912	3	89306245	rs11920519	A	G	-0.0626587	0.0132084	1.7e-06	18331	24	22.504
class.Bacteroidia.id.912	13	70532097	rs17085818	A	C	-0.118899	0.0236511	7.46e-07	11349	16	25.273
class.Bacteroidia.id.912	13	70519718	rs2210452	G	A	-0.117498	0.0236841	9.11e-07	11349	16	24.6121
class.Bacteroidia.id.912	3	89331815	rs73846120	A	G	-0.0626605	0.0133487	2e-06	18334	24	22.0347
class.Bacteroidia.id.912	3	89309177	rs11916046	C	A	-0.0625893	0.0132364	1.79e-06	18334	24	22.3594
class.Bacteroidia.id.912	13	70531829	rs17085798	C	A	-0.118275	0.0236569	8.02e-07	11349	16	24.9958
class.Bacteroidia.id.912	14	59317502	rs111845179	C	T	0.102648	0.0213843	9.24e-07	16393	20	23.0415
class.Bacteroidia.id.912	3	89311334	rs36076607	T	C	-0.0619999	0.0131752	1.9e-06	18334	24	22.1444
class.Bacteroidia.id.912	3	89348956	rs1996069	T	C	-0.0626866	0.0133226	1.99e-06	18334	24	22.1398
class.Bacteroidia.id.912	3	89324355	rs71322866	A	C	-0.0627234	0.0133359	1.93e-06	18334	24	22.1214
class.Bacteroidia.id.912	3	89305396	rs35532963	C	G	-0.0622119	0.0132181	2.01e-06	18323	24	22.1516
class.Bacteroidia.id.912	3	89306168	rs34519192	A	G	-0.0620751	0.0132104	2.08e-06	18323	24	22.0804
class.Bacteroidia.id.912	17	6460709	rs11871360	A	G	-0.202863	0.0441839	1.86e-06	3350	4	21.0804
class.Bacteroidia.id.912	3	89304608	rs6794198	C	T	-0.062051	0.0132658	2.12e-06	18323	24	21.879
class.Bacteroidia.id.912	3	89319382	rs34922683	G	T	-0.0620014	0.0132478	2.32e-06	18334	24	21.9035
class.Bacteroidia.id.912	3	89326479	rs907713	A	C	-0.0622488	0.0133367	2.24e-06	18334	24	21.7853
class.Bacteroidia.id.912	2	53831026	rs2032750	C	T	-0.0508393	0.0106807	1.92e-06	17853	23	22.6567
class.Bacteroidia.id.912	3	89309406	rs11916939	G	A	-0.0618408	0.0132447	2.39e-06	18334	24	21.8005
class.Bacteroidia.id.912	3	89316242	rs2346325	A	G	-0.0618016	0.013226	2.4e-06	18334	24	21.8344
class.Bacteroidia.id.912	3	89304244	rs71322864	C	A	-0.0617146	0.0132674	2.42e-06	18323	24	21.6375
class.Bacteroidia.id.912	3	89316274	rs1040016	G	T	-0.0617671	0.013226	2.43e-06	18334	24	21.81
class.Bacteroidia.id.912	3	89316376	rs3946805	A	G	-0.0615398	0.0132259	2.6e-06	18334	24	21.6503
class.Bacteroidia.id.912	3	89315917	rs2346324	A	G	-0.0615701	0.0132274	2.62e-06	18334	24	21.6665
class.Bacteroidia.id.912	3	89334464	rs35176045	C	T	-0.0613849	0.0132914	2.7e-06	18334	24	21.3295
class.Bacteroidia.id.912	3	89304364	rs34046877	T	C	-0.0613616	0.0132473	2.67e-06	18323	24	21.4556
class.Bacteroidia.id.912	13	70519922	rs2225529	C	T	-0.115376	0.0238694	1.44e-06	11341	16	23.3642
class.Bacteroidia.id.912	13	70519698	rs4474577	G	A	-0.118225	0.0244029	1.47e-06	10868	15	23.4714
class.Bacteroidia.id.912	13	70524336	rs60660711	G	A	-0.115082	0.0238156	1.52e-06	11347	16	23.3503
class.Bacteroidia.id.912	3	89325131	rs12496485	G	A	-0.0618387	0.0133579	2.72e-06	18334	24	21.431
class.Bacteroidia.id.912	13	70522443	rs7338117	A	G	-0.114955	0.0238571	1.58e-06	11349	16	23.2179
class.Bacteroidia.id.912	3	89315816	rs13100590	T	C	-0.0611969	0.0132275	3e-06	18334	24	21.4044
class.Bacteroidia.id.912	13	70522595	rs17085738	T	G	-0.11492	0.0238517	1.63e-06	11349	16	23.214
class.Bacteroidia.id.912	13	70522661	rs17085746	A	G	-0.11492	0.0238517	1.63e-06	11349	16	23.214
class.Bacteroidia.id.912	13	70520899	rs73510191	A	C	-0.115163	0.023692	1.65e-06	11346	16	23.6277
class.Bacteroidia.id.912	13	70523638	rs56335733	C	T	-0.115348	0.0238509	1.66e-06	11349	16	23.389
class.Bacteroidia.id.912	13	70519253	rs73510178	G	A	-0.114743	0.0238669	1.67e-06	11349	16	23.1133
class.Bacteroidia.id.912	3	89315614	rs17026821	T	C	-0.0611119	0.0132275	3.09e-06	18334	24	21.3449
class.Bacteroidia.id.912	3	89292011	rs13060907	G	A	-0.061103	0.0132766	3.17e-06	18332	24	21.1812
class.Bacteroidia.id.912	1	176792690	rs7546249	A	T	-0.0567113	0.0118386	1.55e-06	18333	24	22.9477
class.Bacteroidia.id.912	13	70525139	rs61070599	C	T	-0.114624	0.0238519	1.82e-06	11349	16	23.0943
class.Bacteroidia.id.912	3	89315046	rs6777119	T	C	-0.0608305	0.0132278	3.35e-06	18334	24	21.1479
class.Bacteroidia.id.912	3	89297466	rs6791217	G	T	-0.0609063	0.0132875	3.44e-06	18332	24	21.0104
class.Bacteroidia.id.912	13	70520090	rs60722059	A	G	-0.114058	0.0238666	1.88e-06	11349	16	22.8386
class.Bacteroidia.id.912	3	89286083	rs17026797	G	T	-0.061205	0.0132452	3.07e-06	18332	24	21.353
class.Bacteroidia.id.912	13	70525553	rs60869989	G	A	-0.114238	0.0238522	1.94e-06	11349	16	22.9383
class.Bacteroidia.id.912	13	70526850	rs73512626	C	A	-0.11403	0.0238334	2.02e-06	11349	16	22.891
class.Bacteroidia.id.912	13	70520200	rs74090631	A	G	-0.113644	0.0238667	2.1e-06	11349	16	22.6731
class.Bacteroidia.id.912	13	70520305	rs73510184	C	T	-0.113644	0.0238667	2.1e-06	11349	16	22.6731
class.Bacteroidia.id.912	13	70524468	rs61289215	C	T	-0.113879	0.0238523	2.19e-06	11349	16	22.7942
class.Bacteroidia.id.912	3	89313541	rs13097740	G	A	-0.0599764	0.0132487	4.05e-06	18332	24	20.4935
class.Bacteroidia.id.912	3	89290305	rs1996068	A	G	-0.060492	0.0132286	3.94e-06	18332	24	20.9106
class.Bacteroidia.id.912	3	89334824	rs35665203	T	C	-0.0607183	0.0133544	4.04e-06	18334	24	20.6722
class.Bacteroidia.id.912	13	70518842	rs74090626	A	G	-0.113222	0.0238651	2.3e-06	11349	16	22.5078
class.Bacteroidia.id.912	13	70517877	rs60814075	C	T	-0.113139	0.0238628	2.31e-06	11349	16	22.4793
class.Bacteroidia.id.912	13	70521955	rs7337151	A	C	-0.113189	0.0238671	2.35e-06	11349	16	22.4912
class.Bacteroidia.id.912	13	70513262	rs1888900	T	C	-0.114168	0.0236831	2.03e-06	11349	16	23.2386
class.Bacteroidia.id.912	3	89305425	rs60475411	T	C	-0.0600292	0.0131959	4.32e-06	18323	24	20.6941
class.Bacteroidia.id.912	13	70530659	rs60954548	A	G	-0.113388	0.0238335	2.38e-06	11349	16	22.6338
class.Bacteroidia.id.912	13	70513774	rs7320487	T	C	-0.112413	0.0238562	2.48e-06	11349	16	22.2038
class.Bacteroidia.id.912	13	70513882	rs7319197	A	G	-0.112395	0.0238506	2.48e-06	11349	16	22.2072
class.Bacteroidia.id.912	3	89334362	rs34986288	G	A	-0.0606085	0.0135291	4.69e-06	18329	24	20.0692
class.Bacteroidia.id.912	1	176802974	rs1014718	G	A	-0.0562329	0.0119057	2.21e-06	18334	24	22.3084
class.Bacteroidia.id.912	13	70521407	rs7491419	T	G	-0.112923	0.0238676	2.53e-06	11349	16	22.3846
class.Bacteroidia.id.912	1	176772360	rs1325597	G	T	-0.055688	0.0118872	2.57e-06	18334	24	21.9465
class.Bacteroidia.id.912	1	176772958	rs1555070	C	T	-0.0557802	0.0118828	2.53e-06	18329	24	22.0356
class.Bacteroidia.id.912	13	70530535	rs17085756	G	A	-0.1128	0.023834	2.66e-06	11349	16	22.3989
class.Bacteroidia.id.912	13	70530900	rs17085776	A	G	-0.112917	0.0238315	2.65e-06	11349	16	22.4502
class.Bacteroidia.id.912	3	89313904	rs71322865	C	T	-0.0590834	0.0131758	4.9e-06	18334	24	20.1084
class.Bacteroidia.id.912	13	70523892	rs74090642	A	G	-0.112818	0.0238527	2.72e-06	11349	16	22.3709
class.Bacteroidia.id.912	13	70519401	rs75808613	G	A	-0.112297	0.0238657	2.81e-06	11349	16	22.1406
class.Bacteroidia.id.912	13	70519308	rs78745799	G	T	-0.112297	0.0238657	2.81e-06	11349	16	22.1406
class.Bacteroidia.id.912	1	176788394	rs1022523	A	G	-0.0559605	0.0118512	2.19e-06	18333	24	22.2967
class.Bacteroidia.id.912	3	89334803	rs73846124	G	A	-0.0596357	0.0132986	5.11e-06	18334	24	20.1095
class.Bacteroidia.id.912	13	70530725	rs17085765	G	C	-0.112634	0.0238342	2.81e-06	11349	16	22.3324
class.Bacteroidia.id.912	13	70531223	rs17085785	C	T	-0.112299	0.023832	2.91e-06	11349	16	22.204
class.Bacteroidia.id.912	16	74290641	rs929878	T	C	-0.0548532	0.012153	4.73e-06	18334	24	20.3723
class.Bacteroidia.id.912	13	70517106	rs2183908	T	C	-0.111449	0.023864	3.03e-06	11349	16	21.8107
class.Bacteroidia.id.912	13	70532016	rs17085809	A	G	-0.11261	0.0238236	2.6e-06	11349	16	22.3427
class.Bacteroidia.id.912	13	70531600	rs17085791	G	C	-0.111465	0.0238241	3.28e-06	11349	16	21.89
class.Bacteroidia.id.912	13	70513244	rs2875575	G	C	-0.11165	0.0237034	3.44e-06	11349	16	22.1868
class.Bacteroidia.id.912	9	116888284	rs13291169	G	C	0.0689676	0.0148765	3.75e-06	17513	23	21.4926
class.Bacteroidia.id.912	13	70532600	rs59082732	T	G	-0.112444	0.0238286	3.13e-06	11349	16	22.2677
class.Bacteroidia.id.912	13	70513238	rs1888899	C	T	-0.112052	0.0236972	3.35e-06	11349	16	22.3584
class.Bacteroidia.id.912	9	116888634	rs13291434	C	T	0.0694656	0.0149789	4.28e-06	17400	22	21.5068
class.Bacteroidia.id.912	22	27433885	rs17343978	C	A	-0.0552057	0.0120278	8.36e-06	18334	24	21.0668
class.Bacteroidia.id.912	13	70520953	rs73510192	T	C	-0.111216	0.0241845	4.18e-06	10868	15	21.1474
class.Bacteroidia.id.912	17	6462820	rs73975618	A	G	-0.188994	0.042803	6.9e-06	3350	4	19.496
class.Bacteroidia.id.912	13	70520688	rs73510188	G	A	-0.110328	0.024185	4.75e-06	10868	15	20.8102
class.Bacteroidia.id.912	13	70520722	rs73510190	G	C	-0.110328	0.024185	4.75e-06	10868	15	20.8102
class.Bacteroidia.id.912	1	157495438	rs72706335	C	T	-0.22241	0.0493458	7.66e-06	3819	4	20.3145
class.Bacteroidia.id.912	14	59338832	rs7157380	G	C	0.095928	0.0212848	4.63e-06	17297	21	20.3119
class.Bacteroidia.id.912	3	89325083	rs12486971	T	C	-0.0595689	0.013617	8.56e-06	18327	24	19.137
class.Bacteroidia.id.912	9	116887845	rs7857688	G	A	0.0635231	0.0140615	5.79e-06	17523	23	20.408
class.Bacteroidia.id.912	10	39062269	rs11146701	G	A	0.0473596	0.010541	7.08e-06	18220	23	20.1861
class.Bacteroidia.id.912	8	70916181	rs62531359	G	T	0.0655728	0.0149891	9.09e-06	18320	24	19.1381
class.Bacteroidia.id.912	1	200112563	NA	T	C	-0.222741	0.0508055	9.93e-06	3061	4	19.2211
class.Bacteroidia.id.912	9	116890596	rs2418267	G	A	0.0607324	0.0135619	7.16e-06	17523	23	20.0538
class.Bacteroidia.id.912	2	213189994	rs4146051	G	A	-0.107377	0.0245661	8.76e-06	11372	16	19.1051
class.Bacteroidia.id.912	2	213191389	rs1505366	G	T	-0.107337	0.0241244	8.89e-06	11853	17	19.7964
class.Bacteroidia.id.912	8	13110185	rs79585701	C	A	0.0646823	0.0149628	9.99e-06	18334	24	18.6872
class.Bacteroidia.id.912	3	195936789	rs4916508	A	G	-0.0466729	0.0105312	8.47e-06	18324	24	19.6413
class.Bacteroidia.id.912	14	59307933	rs1365795	T	C	0.0896968	0.0203125	8.08e-06	17298	21	19.4996
class.Bacteroidia.id.912	9	136493820	rs62575403	T	C	0.140055	0.0311128	7.06e-06	9668	12	20.2636
class.Betaproteobacteria.id.2867	4	45642485	rs4033856	T	C	0.0832423	0.0167237	5.17e-07	15945	22	24.7756
class.Betaproteobacteria.id.2867	3	193456274	rs2367850	C	G	0.064006	0.0130374	9.12e-07	16717	23	24.1022
class.Betaproteobacteria.id.2867	2	239888758	rs12467854	C	G	0.0641363	0.0131766	1.1e-06	17038	23	23.6918
class.Betaproteobacteria.id.2867	20	30596130	rs6087811	G	T	-0.0978177	0.0198522	7.44e-07	16184	21	24.2783
class.Betaproteobacteria.id.2867	2	239900775	rs62191117	G	A	0.0641044	0.0132271	1.17e-06	17029	23	23.488
class.Betaproteobacteria.id.2867	2	239865055	rs4511740	A	G	0.0613974	0.0128084	1.66e-06	17150	24	22.9779
class.Betaproteobacteria.id.2867	20	30591039	rs78428620	C	T	-0.0982048	0.020312	1.27e-06	16185	21	23.3755
class.Betaproteobacteria.id.2867	2	239893009	rs11679161	C	T	0.0619173	0.0131536	2.25e-06	17043	23	22.1583
class.Betaproteobacteria.id.2867	2	239892208	rs11683769	A	T	0.0618951	0.0131617	2.29e-06	17043	23	22.1153
class.Betaproteobacteria.id.2867	5	173497796	rs62395635	C	T	0.109741	0.0236	2.94e-06	15108	20	21.6228
class.Betaproteobacteria.id.2867	7	111285025	rs2613606	T	C	-0.0513106	0.0109091	2.2e-06	17146	24	22.1226
class.Betaproteobacteria.id.2867	7	111285576	rs1859743	C	T	-0.0514427	0.0109683	2.2e-06	17043	23	21.9974
class.Betaproteobacteria.id.2867	1	153240013	rs1928341	G	A	0.0525581	0.0110408	2.02e-06	17150	24	22.661
class.Betaproteobacteria.id.2867	2	239868159	rs36119524	C	T	0.0610247	0.0133412	4.4e-06	17042	23	20.9231
class.Betaproteobacteria.id.2867	9	84206018	rs72747231	G	C	-0.137281	0.0290338	2.06e-06	11344	13	22.3569
class.Betaproteobacteria.id.2867	2	239877738	rs4591362	G	A	0.061302	0.0134714	4.44e-06	17043	23	20.7073
class.Betaproteobacteria.id.2867	1	153242805	rs10788864	A	T	0.0521503	0.0110469	2.33e-06	17142	24	22.286
class.Betaproteobacteria.id.2867	2	239864732	rs4507125	A	C	0.0599433	0.0132061	5.73e-06	17149	24	20.6031
class.Betaproteobacteria.id.2867	3	70592215	rs11128180	G	A	0.0592944	0.0128769	3.67e-06	17151	24	21.2033
class.Betaproteobacteria.id.2867	1	153239426	rs10047202	C	T	0.0518392	0.0110404	2.76e-06	17150	24	22.047
class.Betaproteobacteria.id.2867	13	58689340	rs2321387	A	G	-0.0494596	0.0109424	5.8e-06	17149	24	20.4304
class.Betaproteobacteria.id.2867	7	111287998	rs2528680	C	T	-0.0501348	0.0109108	3.74e-06	17151	24	21.1138
class.Betaproteobacteria.id.2867	7	111289472	rs1122678	T	C	-0.0501479	0.0109106	3.76e-06	17151	24	21.1255
class.Betaproteobacteria.id.2867	2	239877148	rs12477314	C	T	0.0604962	0.0134724	5.96e-06	17043	23	20.1635
class.Betaproteobacteria.id.2867	3	70588939	rs7638039	C	T	0.0576945	0.0126539	5.39e-06	17132	24	20.7884
class.Betaproteobacteria.id.2867	1	153239586	rs2094636	C	G	0.0514164	0.0110439	3.22e-06	17150	24	21.6747
class.Betaproteobacteria.id.2867	1	153238503	rs1410861	A	G	0.0514497	0.0110397	3.29e-06	17150	24	21.7196
class.Betaproteobacteria.id.2867	2	239875986	rs62191106	C	T	0.0603601	0.0134512	6.63e-06	17042	23	20.1362
class.Betaproteobacteria.id.2867	2	239876527	rs62191107	T	C	0.0603683	0.0134517	6.67e-06	17042	23	20.1403
class.Betaproteobacteria.id.2867	7	111288089	rs2528681	G	C	-0.0497085	0.0109101	4.53e-06	17151	24	20.7589
class.Betaproteobacteria.id.2867	7	111285820	rs1544475	C	T	-0.0500048	0.0109379	4.22e-06	17151	24	20.9005
class.Betaproteobacteria.id.2867	1	153237922	rs6686895	A	G	0.0512075	0.0110399	3.66e-06	17149	24	21.5147
class.Betaproteobacteria.id.2867	7	111294074	rs2040996	C	T	-0.0497931	0.0109111	4.66e-06	17142	24	20.8259
class.Betaproteobacteria.id.2867	7	111292983	rs976935	C	A	-0.0495407	0.0109119	4.89e-06	17144	24	20.6121
class.Betaproteobacteria.id.2867	2	239868927	rs34177861	G	A	0.0595245	0.0134488	7.65e-06	17042	23	19.5894
class.Betaproteobacteria.id.2867	7	111286879	rs2528678	C	T	-0.0497801	0.010938	4.62e-06	17151	24	20.7125
class.Betaproteobacteria.id.2867	13	58708500	rs12867878	G	A	-0.0502335	0.0112245	6.55e-06	17151	24	20.0289
class.Betaproteobacteria.id.2867	4	23588462	rs1511453	G	A	0.0923492	0.0199158	4.76e-06	17085	23	21.5016
class.Betaproteobacteria.id.2867	20	30594699	rs8119189	C	A	-0.0929621	0.0202673	4.31e-06	16185	21	21.0386
class.Betaproteobacteria.id.2867	2	239864826	rs4521068	G	A	0.0589015	0.0133096	9.11e-06	17043	23	19.585
class.Betaproteobacteria.id.2867	3	193463459	rs56104821	C	A	0.0570883	0.0128104	8.76e-06	17147	24	19.8596
class.Betaproteobacteria.id.2867	13	58535792	rs9537878	G	A	-0.0487875	0.0109559	7.93e-06	17151	24	19.8298
class.Betaproteobacteria.id.2867	18	26569901	rs9964679	G	A	0.052911	0.0114866	4.85e-06	17151	24	21.2183
class.Betaproteobacteria.id.2867	8	112732674	rs56386628	T	C	-0.0622252	0.0135688	5.87e-06	17147	24	21.0306
class.Betaproteobacteria.id.2867	2	239875322	rs11124193	A	G	0.0592807	0.0134501	9.95e-06	17042	23	19.4256
class.Betaproteobacteria.id.2867	20	30589733	rs6087810	C	T	-0.0928907	0.0203241	4.82e-06	16184	21	20.8892
class.Betaproteobacteria.id.2867	13	58533627	rs7326330	T	C	-0.0485805	0.0109559	8.6e-06	17151	24	19.6618
class.Betaproteobacteria.id.2867	7	111289967	rs1419746	G	A	-0.0488297	0.0109122	6.69e-06	17146	24	20.0237
class.Betaproteobacteria.id.2867	13	58696106	rs7324740	A	G	-0.049731	0.011275	9.29e-06	17150	24	19.4544
class.Betaproteobacteria.id.2867	7	111297819	rs2528688	G	A	-0.0488152	0.010922	6.95e-06	17150	24	19.9758
class.Betaproteobacteria.id.2867	7	111287980	rs2528679	T	C	-0.0488479	0.0109343	7e-06	17151	24	19.9576
class.Betaproteobacteria.id.2867	20	30598898	rs76625259	T	G	-0.0908598	0.0200334	5.39e-06	16185	21	20.5699
class.Betaproteobacteria.id.2867	13	58599245	rs7988877	T	A	-0.0495476	0.0111771	8.5e-06	16717	23	19.6512
class.Betaproteobacteria.id.2867	7	111293616	rs2906622	T	C	-0.0487181	0.0109096	7.28e-06	17144	24	19.9419
class.Betaproteobacteria.id.2867	13	58530277	rs1926544	A	C	-0.0482805	0.0109564	9.84e-06	17151	24	19.4182
class.Betaproteobacteria.id.2867	13	58595043	rs1581853	G	A	-0.0493393	0.0111777	9.17e-06	16717	23	19.4843
class.Betaproteobacteria.id.2867	13	107906880	rs9520346	G	C	0.142414	0.0332587	7.59e-06	4797	6	18.3356
class.Betaproteobacteria.id.2867	7	111291580	rs2528684	T	C	-0.0483276	0.0109124	8.25e-06	17144	24	19.6131
class.Betaproteobacteria.id.2867	7	111289034	rs2613608	G	A	-0.0483307	0.0109194	8.4e-06	17150	24	19.5908
class.Betaproteobacteria.id.2867	4	23590530	rs34203874	C	T	0.0898478	0.0199169	8.91e-06	17085	23	20.3503
class.Betaproteobacteria.id.2867	9	104899117	rs320161	G	A	0.0572286	0.01262	7.33e-06	17035	23	20.5641
class.Betaproteobacteria.id.2867	1	153237467	rs4585927	T	C	0.0492606	0.0110292	8.3e-06	17150	24	19.9484
class.Betaproteobacteria.id.2867	9	104888414	rs320179	A	C	0.0567331	0.0125698	9.17e-06	17146	24	20.3712
class.Betaproteobacteria.id.2867	2	239906429	rs13385989	A	C	0.0600028	0.0135487	9.69e-06	16717	23	19.6131
class.Betaproteobacteria.id.2867	13	25111456	rs9553336	T	G	0.0892771	0.0204167	9.14e-06	15641	20	19.1208
class.Betaproteobacteria.id.2867	15	56786407	rs75242906	T	C	-0.121083	0.028075	9.27e-06	10803	14	18.6007
class.Clostridia.id.1859	4	152131744	rs6815608	C	T	0.103803	0.0210883	4.02e-07	16731	22	24.2292
class.Clostridia.id.1859	21	18567802	NA	T	C	0.255639	0.0508787	8.78e-07	3501	8	25.2453
class.Clostridia.id.1859	21	40703251	rs112334273	A	G	0.0641008	0.0127404	3.81e-07	18217	23	25.3141
class.Clostridia.id.1859	21	18572202	NA	C	T	0.251774	0.0507033	1.23e-06	3501	8	24.6575
class.Clostridia.id.1859	4	161507301	rs6814436	C	T	0.0739995	0.0150815	9.65e-07	18336	24	24.0751
class.Clostridia.id.1859	18	48792829	rs72915163	C	T	-0.0581025	0.0120557	1.34e-06	18317	24	23.2275
class.Clostridia.id.1859	14	52494072	rs2273429	G	A	-0.0724037	0.0153105	4.52e-06	18337	24	22.3637
class.Clostridia.id.1859	12	5942519	rs10774377	G	A	0.052659	0.0113858	3.24e-06	18330	24	21.3902
class.Clostridia.id.1859	12	5943290	rs4764517	T	C	0.0521858	0.0113984	3.97e-06	18331	24	20.9613
class.Clostridia.id.1859	14	52495231	rs11844758	C	A	-0.071335	0.0153073	6.03e-06	18340	24	21.7175
class.Clostridia.id.1859	14	52493228	rs11846847	T	A	-0.0716049	0.0153192	6.15e-06	18337	24	21.8481
class.Clostridia.id.1859	4	161507152	rs4690986	C	G	0.0713466	0.0150159	2.16e-06	18336	24	22.576
class.Clostridia.id.1859	12	5949771	rs10774378	C	T	0.0518302	0.0113879	4.68e-06	18339	24	20.7146
class.Clostridia.id.1859	5	149077788	rs13179700	C	T	0.0511937	0.0109569	3.37e-06	18338	24	21.8303
class.Clostridia.id.1859	18	48788446	rs6508055	G	A	-0.0590208	0.0125288	2.76e-06	18340	24	22.1917
class.Clostridia.id.1859	12	5949262	rs7964593	T	C	0.0512393	0.0113973	5.91e-06	18340	24	20.2116
class.Clostridia.id.1859	6	163743050	rs6934062	C	G	0.0524406	0.0116115	6.53e-06	17859	23	20.3965
class.Clostridia.id.1859	5	149077133	rs9986136	G	A	0.0503184	0.0110346	5.34e-06	18340	24	20.7941
class.Clostridia.id.1859	5	105060362	rs1842454	A	G	-0.0547202	0.0127338	8.72e-06	18340	24	18.4662
class.Clostridia.id.1859	5	149076956	rs7731599	T	C	0.0499509	0.0110343	6.25e-06	18340	24	20.4924
class.Clostridia.id.1859	5	149077655	rs11167476	C	T	0.0499351	0.0110236	6.24e-06	18339	24	20.5193
class.Clostridia.id.1859	2	231676041	rs10209007	C	G	0.0794173	0.0182427	9.89e-06	17812	23	18.9518
class.Clostridia.id.1859	2	231678413	rs3792064	A	G	0.0795651	0.0182521	9.98e-06	17812	23	19.0029
class.Clostridia.id.1859	3	131371980	rs76767978	A	G	0.0698882	0.0156319	8.4e-06	18329	24	19.9888
class.Clostridia.id.1859	4	7420184	rs13105690	C	T	-0.0529097	0.011818	8.78e-06	18340	24	20.044
class.Clostridia.id.1859	6	12397187	rs76860606	G	C	0.0947036	0.0225117	7.53e-06	17579	21	17.6977
class.Clostridia.id.1859	5	35770550	rs72738886	C	T	0.086617	0.0190393	8.24e-06	16934	21	20.6969
class.Clostridia.id.1859	20	50803760	rs7269302	T	A	-0.0963981	0.0212007	9.04e-06	17405	21	20.6746
class.Clostridia.id.1859	20	50800275	rs6126494	T	G	-0.0969353	0.0211699	9.12e-06	17405	21	20.9665
class.Clostridia.id.1859	3	89268714	rs6797343	T	G	0.0592279	0.0134556	9.36e-06	18340	24	19.3751
class.Clostridia.id.1859	4	161527350	rs6536525	G	C	0.0661829	0.0148538	7.84e-06	18339	24	19.8527
class.Clostridia.id.1859	18	48789736	rs11082866	A	T	-0.0514178	0.0115577	8.06e-06	18321	24	19.7917
class.Clostridia.id.1859	4	161522527	rs7667168	T	C	0.0655264	0.0149007	9.17e-06	18340	24	19.3383
class.Clostridia.id.1859	4	161527868	rs6536526	T	A	0.0656765	0.0148558	9.19e-06	18339	24	19.5446
class.Clostridia.id.1859	4	161526396	rs10517722	G	C	0.0654083	0.014838	9.58e-06	18339	24	19.4319
class.Clostridia.id.1859	4	161525756	rs7687278	T	A	0.0653759	0.0148358	9.65e-06	18340	24	19.4184
class.Clostridia.id.1859	2	116724915	rs13421739	G	C	0.0888472	0.0179655	9.54e-06	18340	24	24.4574
class.Coriobacteriia.id.809	10	65799217	rs719099	G	A	0.0778402	0.0155815	5.43e-07	17687	24	24.9568
class.Coriobacteriia.id.809	10	65800878	rs2458655	C	A	0.0779399	0.0157587	7.77e-07	17689	24	24.4612
class.Coriobacteriia.id.809	10	65801279	rs7078773	C	T	0.076006	0.0155861	1.12e-06	17689	24	23.7805
class.Coriobacteriia.id.809	1	176571431	rs240104	C	T	-0.0603429	0.0126849	1.52e-06	17577	23	22.6296
class.Coriobacteriia.id.809	10	65799626	rs56374305	C	G	0.100061	0.0206279	1.17e-06	17688	24	23.5297
class.Coriobacteriia.id.809	10	1922731	rs11250875	C	T	0.06075	0.0130939	4.83e-06	17690	24	21.5256
class.Coriobacteriia.id.809	10	65803263	rs10995776	C	T	0.0817133	0.0174599	2.44e-06	17691	24	21.9028
class.Coriobacteriia.id.809	17	37376685	rs34739816	T	G	0.0965017	0.0207666	3.88e-06	16593	20	21.5943
class.Coriobacteriia.id.809	5	125460084	rs76779974	G	C	0.0774888	0.0171877	5.63e-06	16419	21	20.3256
class.Coriobacteriia.id.809	5	459415	rs80046645	G	C	0.25584	0.0561995	4.66e-06	3204	5	20.7239
class.Coriobacteriia.id.809	19	55857777	rs45480394	G	T	-0.0504262	0.0113307	9.71e-06	17413	22	19.8061
class.Coriobacteriia.id.809	12	11494021	rs1816223	G	A	-0.0586265	0.0129006	4.84e-06	17688	24	20.6523
class.Coriobacteriia.id.809	10	5644995	rs7898585	C	T	0.0731501	0.0164186	5.25e-06	17691	24	19.85
class.Coriobacteriia.id.809	20	62072077	rs67561917	G	A	-0.0714367	0.0154113	5.39e-06	17333	21	21.4863
class.Coriobacteriia.id.809	12	11497854	rs7977399	C	T	-0.0578302	0.0129126	6.07e-06	17689	24	20.0579
class.Coriobacteriia.id.809	10	5644918	rs7912120	G	A	0.0723713	0.0164094	6.24e-06	17691	24	19.4513
class.Coriobacteriia.id.809	9	136512906	rs3025411	G	A	0.0926543	0.0209468	8.27e-06	15671	20	19.5657
class.Coriobacteriia.id.809	17	8121332	rs11656361	C	A	0.0773006	0.017553	8.02e-06	16665	21	19.3939
class.Coriobacteriia.id.809	12	11495092	rs7303392	C	T	-0.0572152	0.0128679	7.32e-06	17688	24	19.7699
class.Coriobacteriia.id.809	5	90471451	rs1397793	A	G	-0.0498855	0.0112446	9.77e-06	17527	23	19.6815
class.Coriobacteriia.id.809	12	11480228	rs1834859	T	G	-0.0572546	0.0130322	7.97e-06	17686	24	19.3013
class.Coriobacteriia.id.809	10	5644983	rs7896306	T	G	0.0716879	0.0164208	7.82e-06	17691	24	19.0591
class.Coriobacteriia.id.809	15	86433579	rs11073596	G	T	0.0510212	0.0114339	8.14e-06	17527	23	19.9118
class.Coriobacteriia.id.809	3	11654412	rs2442778	A	G	-0.116408	0.0258545	9.03e-06	13472	16	20.2719
class.Coriobacteriia.id.809	1	179629191	rs7540303	T	C	0.0483227	0.0109062	9.62e-06	17691	24	19.6317
class.Coriobacteriia.id.809	7	24464799	rs62448869	A	T	-0.0486059	0.0108982	7.87e-06	17527	23	19.8914
class.Coriobacteriia.id.809	7	105084680	rs13307134	T	C	0.0565686	0.0126265	7.8e-06	17527	23	20.0718
class.Coriobacteriia.id.809	10	1223742	rs4880783	T	G	0.056503	0.0125055	5.9e-06	17691	24	20.4144
class.Coriobacteriia.id.809	19	52895166	rs12974142	A	G	0.0789796	0.0177205	8.51e-06	17413	22	19.8646
class.Coriobacteriia.id.809	14	39660509	rs8010111	A	G	-0.103377	0.0229286	6.9e-06	15996	21	20.3278
class.Coriobacteriia.id.809	7	24471610	rs60426889	G	T	-0.0504218	0.0113799	8.69e-06	17689	24	19.6317
class.Coriobacteriia.id.809	7	24464911	rs62448870	A	G	-0.0481038	0.0108949	9.5e-06	17527	23	19.4946
class.Deltaproteobacteria.id.3087	20	33694801	rs6058181	T	C	0.0825716	0.0165958	3.4e-07	15100	23	24.755
class.Deltaproteobacteria.id.3087	20	33694580	rs6060239	T	C	0.0820617	0.0166358	4.68e-07	15100	23	24.3328
class.Deltaproteobacteria.id.3087	20	33694540	rs6060238	G	A	0.0815633	0.0165875	4.88e-07	15101	23	24.1785
class.Deltaproteobacteria.id.3087	20	33694210	rs6060237	A	G	0.0815426	0.0165875	4.94e-07	15101	23	24.1662
class.Deltaproteobacteria.id.3087	20	33694699	rs6060240	C	A	0.0807882	0.0167637	9.65e-07	14439	22	23.2249
class.Deltaproteobacteria.id.3087	17	2856662	rs4506934	T	C	-0.0936514	0.02012	3.59e-06	15061	23	21.6656
class.Deltaproteobacteria.id.3087	9	81834426	rs17791387	G	A	-0.0735881	0.0154246	1.6e-06	15071	23	22.7607
class.Deltaproteobacteria.id.3087	17	2859595	rs55640204	A	G	-0.0922603	0.0200787	4.81e-06	15063	23	21.1135
class.Deltaproteobacteria.id.3087	21	45064961	rs2838334	A	G	0.0561722	0.0124124	5.45e-06	15168	24	20.4801
class.Deltaproteobacteria.id.3087	16	71541641	rs9928243	A	C	-0.0538457	0.0117718	5.02e-06	15167	24	20.9227
class.Deltaproteobacteria.id.3087	10	11855599	rs11599763	C	T	-0.0544219	0.0117397	3.94e-06	15168	24	21.49
class.Deltaproteobacteria.id.3087	9	15269705	rs112381107	T	C	0.206594	0.0456908	4.63e-06	4457	7	20.4446
class.Deltaproteobacteria.id.3087	18	69312914	rs17084793	A	G	-0.0710762	0.015953	5.69e-06	15164	24	19.8501
class.Deltaproteobacteria.id.3087	17	2856655	rs72821212	G	C	-0.0907349	0.020221	7.73e-06	15063	23	20.1346
class.Deltaproteobacteria.id.3087	1	203991605	rs2692012	G	A	0.110335	0.0253336	3.14e-06	13104	16	18.9685
class.Deltaproteobacteria.id.3087	11	10658735	rs1035691	G	A	-0.055176	0.0121602	9.65e-06	15168	24	20.5883
class.Deltaproteobacteria.id.3087	15	96161065	rs62020470	G	A	-0.0585411	0.0129358	4.85e-06	15168	24	20.4801
class.Deltaproteobacteria.id.3087	15	96159374	rs7164160	T	A	-0.058325	0.0129358	5.28e-06	15168	24	20.3294
class.Deltaproteobacteria.id.3087	16	71541226	rs7199026	A	C	-0.0524191	0.0117478	8.58e-06	15166	24	19.9098
class.Deltaproteobacteria.id.3087	1	203308383	rs16851319	C	G	-0.0705516	0.0150849	5.68e-06	15154	24	21.8739
class.Deltaproteobacteria.id.3087	11	10660816	rs7936267	G	A	-0.0560975	0.0123206	9.72e-06	15162	24	20.731
class.Deltaproteobacteria.id.3087	15	96158885	rs7163129	T	C	-0.0574903	0.012936	7.15e-06	15168	24	19.7511
class.Deltaproteobacteria.id.3087	15	96158598	rs7162535	T	C	-0.0573164	0.0129359	7.63e-06	15168	24	19.6321
class.Deltaproteobacteria.id.3087	2	233929283	rs3935584	T	C	-0.0523485	0.011566	7.5e-06	15166	24	20.4851
class.Deltaproteobacteria.id.3087	9	81837587	rs17791393	A	G	-0.0672584	0.0152334	8.23e-06	15071	23	19.494
class.Deltaproteobacteria.id.3087	15	96156368	rs4321143	A	G	-0.0567282	0.0129363	9.45e-06	15167	24	19.2299
class.Deltaproteobacteria.id.3087	8	57867671	rs55744759	G	A	-0.0779693	0.0170738	7.31e-06	15168	24	20.8538
class.Deltaproteobacteria.id.3087	8	57865378	rs72647048	C	T	-0.0778165	0.0170738	7.32e-06	15168	24	20.7721
class.Deltaproteobacteria.id.3087	8	57863344	rs12546457	A	G	-0.0769506	0.017197	8.53e-06	15165	24	20.0226
class.Deltaproteobacteria.id.3087	8	57868228	rs2873556	A	G	-0.0767079	0.0170274	9.29e-06	15165	24	20.2947
class.Deltaproteobacteria.id.3087	8	57867843	rs72647049	A	G	-0.0760741	0.0169575	9.56e-06	15164	24	20.1257
class.Deltaproteobacteria.id.3087	8	57864117	rs35912151	A	T	-0.0766652	0.017075	9.95e-06	15168	24	20.1592
class.Erysipelotrichia.id.2147	8	38803551	rs62504403	T	C	0.0681159	0.0127883	1.12e-07	16981	22	28.3706
class.Erysipelotrichia.id.2147	8	38805049	rs11990200	G	A	0.0666105	0.0128883	2.37e-07	16874	21	26.7111
class.Erysipelotrichia.id.2147	8	38805481	rs11990327	G	A	0.0665763	0.0128411	2.45e-07	16981	22	26.8803
class.Erysipelotrichia.id.2147	8	38802256	rs62504402	C	T	0.0655608	0.01282	2.88e-07	16874	21	26.1523
class.Erysipelotrichia.id.2147	8	38795647	rs62504370	C	A	0.0634828	0.01265	4.8e-07	17285	22	25.1846
class.Erysipelotrichia.id.2147	18	5830507	rs7234058	C	T	-0.0945759	0.0194091	9.12e-07	16874	21	23.7438
class.Erysipelotrichia.id.2147	18	5829720	rs79996147	A	T	-0.0942694	0.0194062	9.72e-07	16874	21	23.5972
class.Erysipelotrichia.id.2147	13	40385457	rs17530232	G	A	0.10305	0.0224648	2.79e-06	16622	20	21.0423
class.Erysipelotrichia.id.2147	3	195793712	rs2300774	A	G	0.0524152	0.0106784	8.95e-07	18216	24	24.0937
class.Erysipelotrichia.id.2147	18	5827643	rs79329601	C	T	-0.0929742	0.0194034	1.4e-06	16874	21	22.9599
class.Erysipelotrichia.id.2147	3	195793339	rs2300775	C	T	0.052225	0.0106784	9.78e-07	18216	24	23.9189
class.Erysipelotrichia.id.2147	18	5824394	rs76420385	G	A	-0.0928607	0.0193876	1.47e-06	16874	21	22.9411
class.Erysipelotrichia.id.2147	3	195794241	rs9858727	T	A	0.0520193	0.0106791	1.08e-06	18216	24	23.7281
class.Erysipelotrichia.id.2147	18	5826346	rs78782849	C	T	-0.0924946	0.0194004	1.61e-06	16874	21	22.7306
class.Erysipelotrichia.id.2147	3	195790811	rs2300777	C	A	0.0518613	0.0106774	1.18e-06	18216	24	23.5917
class.Erysipelotrichia.id.2147	3	195790291	rs2300780	C	T	0.0520025	0.0106771	1.1e-06	18216	24	23.7217
class.Erysipelotrichia.id.2147	3	195790737	rs2300778	G	A	0.051538	0.0106776	1.37e-06	18216	24	23.2976
class.Erysipelotrichia.id.2147	17	70327224	rs35161940	C	T	-0.0806041	0.0167641	1.85e-06	18213	24	23.1182
class.Erysipelotrichia.id.2147	3	195788147	rs2284890	C	T	0.0512958	0.010678	1.54e-06	18215	24	23.0771
class.Erysipelotrichia.id.2147	3	195789414	rs2239641	C	T	0.051182	0.0106771	1.62e-06	18216	24	22.9786
class.Erysipelotrichia.id.2147	3	195788247	rs2284889	A	G	0.0512135	0.0106776	1.6e-06	18216	24	23.0051
class.Erysipelotrichia.id.2147	3	195791866	rs9852239	C	T	0.050937	0.0106789	1.81e-06	18216	24	22.7519
class.Erysipelotrichia.id.2147	10	133897233	rs10781552	T	C	-0.0552212	0.0116074	2.33e-06	17789	23	22.6329
class.Erysipelotrichia.id.2147	3	195789708	rs2239640	T	G	0.0509655	0.0106776	1.79e-06	18216	24	22.7828
class.Erysipelotrichia.id.2147	3	195787308	rs9846149	G	C	0.0508689	0.0106778	1.87e-06	18216	24	22.6957
class.Erysipelotrichia.id.2147	3	195788555	rs9863872	G	T	0.0508821	0.0106775	1.87e-06	18216	24	22.7088
class.Erysipelotrichia.id.2147	3	195831098	rs9867473	C	A	0.0500323	0.0107046	2.36e-06	18089	23	21.8454
class.Erysipelotrichia.id.2147	3	195800603	rs9859401	A	C	0.050037	0.0106791	2.7e-06	18217	24	21.954
class.Erysipelotrichia.id.2147	3	195795439	rs2300773	A	G	0.0499672	0.0106795	2.82e-06	18216	24	21.8911
class.Erysipelotrichia.id.2147	3	195800267	rs13072608	T	C	0.0497916	0.0106787	3.05e-06	18217	24	21.7407
class.Erysipelotrichia.id.2147	3	195797947	rs3761717	C	G	0.0496186	0.0106791	3.3e-06	18217	24	21.5884
class.Erysipelotrichia.id.2147	14	56156504	rs8003149	T	C	0.0538798	0.0116888	4.08e-06	18213	24	21.2477
class.Erysipelotrichia.id.2147	3	195797553	rs11718657	A	C	0.0495351	0.0106798	3.4e-06	18217	24	21.5128
class.Erysipelotrichia.id.2147	3	195797576	rs11185506	C	G	0.0495351	0.0106798	3.4e-06	18217	24	21.5128
class.Erysipelotrichia.id.2147	10	133898263	rs7095708	T	C	-0.0532727	0.011471	4.01e-06	18197	24	21.5677
class.Erysipelotrichia.id.2147	10	133898421	rs4617508	T	A	-0.0532474	0.0114727	4.04e-06	18197	24	21.541
class.Erysipelotrichia.id.2147	10	133894405	rs55764236	T	G	-0.0539305	0.0116046	3.89e-06	17789	23	21.5976
class.Erysipelotrichia.id.2147	10	133896369	rs7911287	G	T	-0.0532216	0.0114716	4.03e-06	18198	24	21.5243
class.Erysipelotrichia.id.2147	3	195802366	rs9877119	G	A	0.049323	0.0106791	3.74e-06	18217	24	21.3319
class.Erysipelotrichia.id.2147	3	195800547	rs9859260	T	C	0.0494075	0.0106791	3.63e-06	18217	24	21.4051
class.Erysipelotrichia.id.2147	10	133894256	rs12357537	T	C	-0.0537753	0.0116057	4.15e-06	17789	23	21.4696
class.Erysipelotrichia.id.2147	14	48997206	rs4078432	T	C	-0.0608929	0.0133764	4.23e-06	17789	23	20.7232
class.Erysipelotrichia.id.2147	3	195807607	rs3804140	C	T	0.0488296	0.0106791	4.68e-06	18215	24	20.9072
class.Erysipelotrichia.id.2147	3	195798522	rs9990392	T	C	0.0485656	0.0106882	4.94e-06	18215	24	20.6468
class.Erysipelotrichia.id.2147	3	195807625	rs3804139	C	T	0.0486429	0.0106791	5.08e-06	18215	24	20.7477
class.Erysipelotrichia.id.2147	5	3002546	rs1074800	G	A	0.0492438	0.010887	6.15e-06	17789	23	20.459
class.Erysipelotrichia.id.2147	14	80357610	rs56970041	G	T	0.0724144	0.0164471	5.4e-06	18217	24	19.3854
class.Erysipelotrichia.id.2147	5	3004396	rs921306	C	T	0.0493866	0.0109127	7.2e-06	17789	23	20.4812
class.Erysipelotrichia.id.2147	10	133903944	rs11146160	A	G	-0.0520776	0.011471	6.47e-06	18204	24	20.6109
class.Erysipelotrichia.id.2147	3	195798600	rs34221479	C	T	0.0486579	0.0107011	5.79e-06	18108	23	20.6752
class.Erysipelotrichia.id.2147	10	133901250	rs12258727	T	C	-0.0519876	0.011477	6.86e-06	18201	24	20.5183
class.Erysipelotrichia.id.2147	18	5800225	rs8096144	C	G	-0.0856058	0.0191756	9.53e-06	17405	23	19.9301
class.Erysipelotrichia.id.2147	8	2954952	rs7826267	G	T	-0.0839071	0.0199131	9.28e-06	17586	22	17.755
class.Erysipelotrichia.id.2147	3	195792905	rs9852883	C	A	0.047734	0.0105644	6.33e-06	18109	23	20.4157
class.Erysipelotrichia.id.2147	10	133897052	rs7906464	T	A	-0.0531513	0.011893	7.35e-06	17789	23	19.973
class.Erysipelotrichia.id.2147	3	195804298	rs41300431	G	A	0.0478842	0.0106789	7.12e-06	18216	24	20.1062
class.Erysipelotrichia.id.2147	3	195804344	rs35587059	C	T	0.0479071	0.010682	7.13e-06	18207	24	20.1137
class.Erysipelotrichia.id.2147	14	56151603	rs28703642	G	T	0.0525302	0.0117964	7.64e-06	18217	24	19.8299
class.Erysipelotrichia.id.2147	10	133893637	rs7100916	T	G	-0.0527558	0.0118798	7.62e-06	17789	23	19.7208
class.Erysipelotrichia.id.2147	14	80359465	rs10144017	G	A	0.0687138	0.016077	8.5e-06	18217	24	18.2673
class.Erysipelotrichia.id.2147	10	133894421	rs61865709	G	A	-0.052664	0.0118775	8e-06	17789	23	19.6596
class.Erysipelotrichia.id.2147	1	64139196	rs1884466	T	C	-0.0475363	0.0106939	9.53e-06	18205	24	19.7598
class.Erysipelotrichia.id.2147	1	97457427	rs290833	G	T	-0.0497374	0.0111376	8.03e-06	17789	23	19.9425
class.Erysipelotrichia.id.2147	14	80356644	rs10134361	G	A	0.0709624	0.0164356	8.66e-06	18217	24	18.6418
class.Erysipelotrichia.id.2147	17	70329152	rs12938302	C	T	-0.0751558	0.0167557	9.17e-06	18207	24	20.1188
class.Erysipelotrichia.id.2147	3	195805510	rs2638904	A	G	0.0472153	0.0106777	9.64e-06	18215	24	19.5529
class.Gammaproteobacteria.id.3303	2	167986992	rs6706173	C	A	0.074251	0.0146392	1.99e-07	16020	24	25.7257
class.Gammaproteobacteria.id.3303	2	167987270	rs6432975	C	G	0.0741065	0.0146194	2.02e-07	16020	24	25.6954
class.Gammaproteobacteria.id.3303	2	167984952	rs11899748	C	T	0.0739739	0.0146407	2.18e-07	16020	24	25.5291
class.Gammaproteobacteria.id.3303	2	167983329	rs56730065	A	G	0.0732746	0.0146525	2.91e-07	16020	24	25.0082
class.Gammaproteobacteria.id.3303	2	167966172	rs7572454	G	A	0.0720097	0.0143428	3.44e-07	16024	24	25.2067
class.Gammaproteobacteria.id.3303	2	167982976	rs6432974	G	T	0.0727146	0.014678	3.48e-07	16019	24	24.542
class.Gammaproteobacteria.id.3303	2	167962595	rs12105903	C	T	0.0697609	0.0144709	8.4e-07	16024	24	23.24
class.Gammaproteobacteria.id.3303	2	167968777	rs67269716	G	A	0.0694278	0.0144271	9e-07	16023	24	23.1584
class.Gammaproteobacteria.id.3303	2	167961501	rs7580360	A	G	0.0696319	0.0145005	8.87e-07	16024	24	23.0597
class.Gammaproteobacteria.id.3303	12	43572952	rs11181912	A	G	-0.0579153	0.0118796	9.95e-07	16017	24	23.7673
class.Gammaproteobacteria.id.3303	2	167969755	rs7586785	C	G	0.0692071	0.0144434	9.75e-07	16023	24	22.9596
class.Gammaproteobacteria.id.3303	2	167972002	rs9967718	G	A	0.0689565	0.0144483	1.08e-06	16023	24	22.7782
class.Gammaproteobacteria.id.3303	2	167961469	rs7606905	C	T	0.068128	0.014518	1.48e-06	16024	24	22.0209
class.Gammaproteobacteria.id.3303	2	167951599	rs59250079	T	G	0.0700235	0.0147462	1.39e-06	16022	24	22.5489
class.Gammaproteobacteria.id.3303	2	167956600	rs61084716	T	G	0.0694731	0.0147553	1.52e-06	16024	24	22.1684
class.Gammaproteobacteria.id.3303	2	167961457	rs7607028	G	A	0.0679514	0.0145126	1.64e-06	16025	24	21.9232
class.Gammaproteobacteria.id.3303	2	167983947	rs67074513	T	C	0.0628209	0.0133341	1.87e-06	16020	24	22.1963
class.Gammaproteobacteria.id.3303	12	43573196	rs17092798	G	A	-0.0637506	0.0135428	1.89e-06	16019	24	22.1591
class.Gammaproteobacteria.id.3303	2	167977506	rs10497315	A	G	0.0666953	0.0144252	2.08e-06	16024	24	21.377
class.Gammaproteobacteria.id.3303	2	167977928	rs12619579	G	A	0.0667303	0.0144653	2.18e-06	16023	24	21.281
class.Gammaproteobacteria.id.3303	2	167959943	rs1429930	C	G	0.0686472	0.0147852	2.15e-06	16024	24	21.5571
class.Gammaproteobacteria.id.3303	12	43579008	rs1849782	G	A	-0.0628788	0.0135389	2.43e-06	16025	24	21.5697
class.Gammaproteobacteria.id.3303	2	167965317	rs1346722	T	C	0.0612133	0.0133163	3.25e-06	16021	24	21.1311
class.Gammaproteobacteria.id.3303	12	43574431	rs61926436	A	C	-0.0623354	0.0135426	3.1e-06	16020	24	21.1868
class.Gammaproteobacteria.id.3303	2	167989691	rs7569147	G	A	0.0646279	0.0139827	3.01e-06	16019	24	21.3628
class.Gammaproteobacteria.id.3303	2	167994684	rs998899	C	T	0.0603989	0.0133188	4.14e-06	16019	24	20.5649
class.Gammaproteobacteria.id.3303	18	48185248	rs79795896	G	A	-0.15921	0.0351373	7.92e-06	7577	11	20.5307
class.Gammaproteobacteria.id.3303	2	167951368	rs7589167	C	T	0.0669375	0.0147801	3.81e-06	16022	24	20.511
class.Gammaproteobacteria.id.3303	12	43581947	rs10467189	T	C	-0.0618966	0.0135272	3.46e-06	16025	24	20.937
class.Gammaproteobacteria.id.3303	10	48385682	rs2234691	C	T	0.0762905	0.0171962	8.39e-06	16011	24	19.6823
class.Gammaproteobacteria.id.3303	8	115123937	rs6469506	A	T	0.0541424	0.0116333	3.29e-06	16023	24	21.6605
class.Gammaproteobacteria.id.3303	8	115126270	rs4421375	C	T	0.0541083	0.0116734	3.59e-06	16024	24	21.4849
class.Gammaproteobacteria.id.3303	8	115123007	rs12545601	A	C	0.0539244	0.0116243	3.66e-06	16025	24	21.5199
class.Gammaproteobacteria.id.3303	8	115146828	rs1399856	C	A	0.0539136	0.0116717	3.96e-06	16022	24	21.3369
class.Gammaproteobacteria.id.3303	8	115175017	rs6984998	C	T	-0.0558111	0.0121384	3.79e-06	16025	24	21.1407
class.Gammaproteobacteria.id.3303	1	186502694	rs12404135	G	A	-0.0788843	0.0172415	8.89e-06	15231	23	20.9329
class.Gammaproteobacteria.id.3303	1	186501914	rs12089016	C	A	-0.0787515	0.0172413	9.53e-06	15232	23	20.863
class.Gammaproteobacteria.id.3303	12	43579716	rs12827899	G	C	-0.0606593	0.0135364	5.44e-06	16020	24	20.0812
class.Gammaproteobacteria.id.3303	2	167947111	rs12692857	G	A	0.0651229	0.0147387	6.39e-06	16019	24	19.5232
class.Gammaproteobacteria.id.3303	8	115123578	rs7000905	C	T	0.0534152	0.01163	4.39e-06	16025	24	21.0945
class.Gammaproteobacteria.id.3303	2	167948116	rs10171261	G	A	0.0647554	0.0147374	6.86e-06	16019	24	19.3068
class.Gammaproteobacteria.id.3303	2	167988499	rs6432976	C	T	0.0696408	0.0157604	7.44e-06	16015	24	19.525
class.Gammaproteobacteria.id.3303	8	115096217	rs4281140	G	T	0.0532901	0.0116715	5.41e-06	16024	24	20.847
class.Gammaproteobacteria.id.3303	8	115148483	rs13281859	C	T	0.0533629	0.0116723	5.21e-06	16022	24	20.9011
class.Gammaproteobacteria.id.3303	8	115119439	rs12675001	G	T	0.0532922	0.0116263	5.1e-06	16025	24	21.0109
class.Gammaproteobacteria.id.3303	18	75633634	rs9973122	A	T	0.0740614	0.0162596	6.77e-06	15650	23	20.7473
class.Gammaproteobacteria.id.3303	2	167992286	rs6720763	T	C	0.0612923	0.0139233	6.95e-06	16020	24	19.3788
class.Gammaproteobacteria.id.3303	8	115095516	rs13266408	T	C	0.052985	0.0116241	5.78e-06	16025	24	20.7772
class.Gammaproteobacteria.id.3303	8	115160378	rs10111899	C	T	-0.0548298	0.0120869	5.46e-06	16025	24	20.578
class.Gammaproteobacteria.id.3303	8	115119318	rs12679016	A	T	0.053034	0.0116261	5.69e-06	16025	24	20.8085
class.Gammaproteobacteria.id.3303	8	115129292	rs6994489	C	A	-0.0549407	0.0120963	5.37e-06	16024	24	20.6293
class.Gammaproteobacteria.id.3303	2	167920163	rs60188538	C	T	0.0631025	0.0143678	7.6e-06	16019	24	19.2892
class.Gammaproteobacteria.id.3303	8	115148110	rs2176115	A	G	-0.0546808	0.0120789	5.76e-06	16023	24	20.4935
class.Gammaproteobacteria.id.3303	8	115096120	rs13273646	G	A	0.0526113	0.0116296	6.78e-06	16024	24	20.4657
class.Gammaproteobacteria.id.3303	8	115120642	rs11775846	G	A	0.0528202	0.0116321	6.07e-06	16025	24	20.6197
class.Gammaproteobacteria.id.3303	8	115150895	rs6469507	T	C	-0.0547984	0.012167	6.31e-06	16023	24	20.2848
class.Gammaproteobacteria.id.3303	2	167918547	rs16852925	C	G	0.0628075	0.014378	8.85e-06	16019	24	19.082
class.Gammaproteobacteria.id.3303	8	115121081	rs7017964	G	A	0.0525959	0.0116333	6.65e-06	16025	24	20.4407
class.Gammaproteobacteria.id.3303	8	115168116	rs4548204	A	C	-0.0542791	0.012077	6.72e-06	16024	24	20.2
class.Gammaproteobacteria.id.3303	8	115135348	rs12550281	A	G	0.0524629	0.0116621	7.18e-06	16024	24	20.2372
class.Gammaproteobacteria.id.3303	8	115165210	rs10110536	C	T	-0.0542644	0.0120851	6.78e-06	16025	24	20.1617
class.Gammaproteobacteria.id.3303	6	137612554	rs9494710	T	C	-0.0549673	0.0120924	4.55e-06	15650	23	20.6625
class.Gammaproteobacteria.id.3303	8	115163631	rs4876552	G	C	0.0524931	0.0116588	7.74e-06	16019	24	20.2721
class.Gammaproteobacteria.id.3303	8	115161706	rs1473985	A	T	-0.0540008	0.0120868	7.53e-06	16025	24	19.9609
class.Gammaproteobacteria.id.3303	8	115162971	rs7818533	G	A	0.0524139	0.0116643	7.99e-06	16016	24	20.192
class.Gammaproteobacteria.id.3303	8	115167761	rs2357360	T	A	0.0523984	0.0116736	7.8e-06	16022	24	20.1476
class.Gammaproteobacteria.id.3303	8	115172410	rs13257428	G	A	0.0523941	0.0116687	7.91e-06	16025	24	20.1613
class.Gammaproteobacteria.id.3303	8	115152596	rs10095416	T	A	-0.054208	0.0121688	7.92e-06	16023	24	19.8442
class.Gammaproteobacteria.id.3303	8	115162781	rs7003100	T	C	-0.0535227	0.0121303	9.14e-06	16025	24	19.4685
class.Gammaproteobacteria.id.3303	8	115164764	rs2090256	T	C	-0.0533105	0.012077	9.68e-06	16025	24	19.4852
class.Gammaproteobacteria.id.3303	6	137612394	rs4896254	A	T	-0.0538368	0.0120351	6.43e-06	15650	23	20.0105
class.Gammaproteobacteria.id.3303	3	18615903	rs75101789	T	C	0.0729012	0.0163003	8.79e-06	16024	24	20.0023
class.Lentisphaeria.id.2250	21	21023966	rs2825714	G	A	-0.13741	0.0289246	1.72e-06	4734	22	22.5685
class.Lentisphaeria.id.2250	15	25162535	rs17114848	A	G	0.152377	0.0324332	4.06e-06	4734	22	22.0729
class.Lentisphaeria.id.2250	20	61394262	rs77599476	G	A	0.230292	0.0480168	1.86e-06	3722	14	23.0022
class.Lentisphaeria.id.2250	7	146795379	rs11770843	T	C	0.109431	0.0234879	1.91e-06	4705	21	21.7066
class.Lentisphaeria.id.2250	20	61393859	rs112022900	G	A	0.218443	0.0461311	2.76e-06	4092	15	22.4227
class.Lentisphaeria.id.2250	1	11943792	rs72640280	G	A	0.220207	0.0486196	5.18e-06	3816	16	20.5134
class.Lentisphaeria.id.2250	9	111086170	rs62570196	T	C	-0.21635	0.0439866	1.08e-06	3712	15	24.1922
class.Lentisphaeria.id.2250	20	61392681	rs45621736	G	A	0.218265	0.0461308	2.75e-06	4093	15	22.3866
class.Lentisphaeria.id.2250	7	146812673	rs6951588	T	C	0.104331	0.0232142	7.63e-06	4728	22	20.1986
class.Lentisphaeria.id.2250	7	146808977	rs11764871	T	G	0.105796	0.0233464	6.39e-06	4725	22	20.5352
class.Lentisphaeria.id.2250	5	94720245	rs2731834	G	C	0.109438	0.023693	4.24e-06	4733	22	21.3351
class.Lentisphaeria.id.2250	7	146798566	rs35004924	A	C	0.104148	0.0235649	6.42e-06	4701	21	19.5331
class.Lentisphaeria.id.2250	7	146810428	rs62481809	C	G	0.103422	0.023286	9.2e-06	4724	22	19.7261
class.Lentisphaeria.id.2250	13	20687179	rs2031282	G	A	0.122369	0.0270329	4.38e-06	4734	22	20.4905
class.Lentisphaeria.id.2250	5	94692439	rs2546105	T	A	0.106187	0.023469	6.53e-06	4734	22	20.4717
class.Lentisphaeria.id.2250	15	101242690	rs1002941	A	G	0.105025	0.0233484	8.15e-06	4734	22	20.2334
class.Lentisphaeria.id.2250	5	94698304	rs1895249	G	T	0.104684	0.023471	8.27e-06	4733	22	19.8929
class.Lentisphaeria.id.2250	3	6223568	rs73113483	A	T	-0.131217	0.0288713	8.66e-06	4718	22	20.6561
class.Lentisphaeria.id.2250	5	94708550	rs1363428	A	G	0.104261	0.0234016	9.33e-06	4734	22	19.8496
class.Lentisphaeria.id.2250	5	94690178	rs253710	C	T	0.103759	0.0234543	9.95e-06	4734	22	19.5707
class.Melainabacteria.id.1589	3	14306949	rs9864379	C	T	-0.159735	0.0292553	5.36e-08	5777	23	29.8118
class.Melainabacteria.id.1589	3	14306999	rs9830438	A	C	-0.158871	0.0292518	6.26e-08	5777	23	29.4976
class.Melainabacteria.id.1589	3	14308119	rs2005426	C	A	-0.157581	0.0293475	9.17e-08	5773	23	28.8315
class.Melainabacteria.id.1589	3	14307483	rs900188	A	G	-0.157035	0.0292529	9.54e-08	5776	23	28.8173
class.Melainabacteria.id.1589	3	14306561	rs9864035	G	A	-0.152598	0.0292421	2.04e-07	5775	23	27.2322
class.Melainabacteria.id.1589	3	14268381	rs6773199	G	A	-0.149007	0.0286017	1.54e-07	5775	23	27.1412
class.Melainabacteria.id.1589	3	14268744	rs13062781	G	A	-0.145579	0.0283554	1.61e-07	5774	23	26.3587
class.Melainabacteria.id.1589	3	14298628	rs6442436	C	T	-0.15137	0.0291354	2.24e-07	5776	23	26.9923
class.Melainabacteria.id.1589	3	14280171	rs12493406	C	T	-0.15402	0.0291985	2.41e-07	5777	23	27.825
class.Melainabacteria.id.1589	3	14306171	rs9883109	T	C	-0.151116	0.0291676	2.45e-07	5777	23	26.8423
class.Melainabacteria.id.1589	3	14299101	rs6780959	A	G	-0.150386	0.0291397	2.68e-07	5776	23	26.6347
class.Melainabacteria.id.1589	3	14306519	rs9863760	C	T	-0.148628	0.0284535	2.21e-07	5776	23	27.2855
class.Melainabacteria.id.1589	3	14296762	rs13072729	T	C	-0.150581	0.0291628	2.96e-07	5775	23	26.6613
class.Melainabacteria.id.1589	3	14283539	rs12486770	T	A	-0.152776	0.0292036	2.98e-07	5777	23	27.3677
class.Melainabacteria.id.1589	16	80493705	rs11150282	C	T	0.0989488	0.0196972	6.03e-07	5873	24	25.2356
class.Melainabacteria.id.1589	3	14282488	rs62231951	A	T	-0.152394	0.0292	3.18e-07	5777	23	27.2377
class.Melainabacteria.id.1589	3	14287703	rs10510427	G	A	-0.149695	0.0288896	3.86e-07	5777	23	26.8492
class.Melainabacteria.id.1589	3	14301173	rs1010755	C	T	-0.148439	0.0291095	3.9e-07	5777	23	26.0031
class.Melainabacteria.id.1589	3	14303081	rs17039205	A	G	-0.148095	0.0291407	3.98e-07	5777	23	25.8273
class.Melainabacteria.id.1589	3	14303190	rs17039208	T	C	-0.147325	0.0291274	4.53e-07	5777	23	25.5829
class.Melainabacteria.id.1589	3	14270680	rs9832125	C	T	-0.13861	0.0281878	3.62e-07	5776	23	24.1805
class.Melainabacteria.id.1589	3	14270543	rs13084677	A	T	-0.138154	0.0281868	3.82e-07	5776	23	24.0234
class.Melainabacteria.id.1589	16	80490529	rs7206242	C	T	0.0999823	0.0201114	8.6e-07	5880	24	24.715
class.Melainabacteria.id.1589	3	14304191	rs13088024	T	A	-0.146073	0.0291323	6.15e-07	5777	23	25.1416
class.Melainabacteria.id.1589	3	14303491	rs13060131	C	T	-0.145725	0.0291334	6.46e-07	5777	23	25.0199
class.Melainabacteria.id.1589	3	14290362	rs13098772	C	A	-0.146845	0.0291578	6.58e-07	5775	23	25.3635
class.Melainabacteria.id.1589	3	14304748	rs12714900	G	T	-0.145315	0.0291327	6.82e-07	5777	23	24.8804
class.Melainabacteria.id.1589	3	14303744	rs12491989	C	G	-0.145418	0.0291902	7.1e-07	5777	23	24.8178
class.Melainabacteria.id.1589	3	14305088	rs12714903	C	T	-0.145055	0.0291376	7.17e-07	5777	23	24.7831
class.Melainabacteria.id.1589	3	14305670	rs13095126	T	C	-0.144743	0.0291323	7.67e-07	5777	23	24.6857
class.Melainabacteria.id.1589	3	14305584	rs13072444	G	A	-0.144636	0.0291325	7.8e-07	5777	23	24.649
class.Melainabacteria.id.1589	3	14304881	rs12714902	G	A	-0.144491	0.0291351	7.91e-07	5777	23	24.5953
class.Melainabacteria.id.1589	16	80484304	rs7204337	G	A	0.0990876	0.0202939	1.45e-06	5873	24	23.8402
class.Melainabacteria.id.1589	3	14305836	rs13072505	A	G	-0.145493	0.0291283	6.55e-07	5777	23	24.9491
class.Melainabacteria.id.1589	3	14302318	rs7644367	G	A	-0.143397	0.0291272	8.95e-07	5777	23	24.2371
class.Melainabacteria.id.1589	3	14305341	rs13072044	G	T	-0.147382	0.0300218	9.3e-07	5343	22	24.1
class.Melainabacteria.id.1589	3	14305775	rs13072359	A	C	-0.143146	0.0291307	1.01e-06	5777	23	24.1464
class.Melainabacteria.id.1589	1	230522960	rs72765665	C	T	-0.0894731	0.0186553	1.35e-06	5881	24	23.0028
class.Melainabacteria.id.1589	1	230523039	rs16851659	C	G	-0.0896103	0.0186432	1.27e-06	5884	24	23.1033
class.Melainabacteria.id.1589	1	230522961	rs72765667	A	G	-0.0882774	0.0186586	1.85e-06	5881	24	22.3841
class.Melainabacteria.id.1589	1	230522978	rs68053172	G	A	-0.0883222	0.0186573	1.86e-06	5881	24	22.41
class.Melainabacteria.id.1589	7	20010624	rs73074665	T	A	0.166216	0.0355728	2.87e-06	5758	22	21.8328
class.Melainabacteria.id.1589	9	115975644	rs4129397	A	G	0.0894639	0.0185102	1.54e-06	5886	24	23.36
class.Melainabacteria.id.1589	9	115975389	rs4129395	A	G	0.0896187	0.0185106	1.48e-06	5887	24	23.44
class.Melainabacteria.id.1589	1	230522690	rs4846956	C	T	-0.0875945	0.0186458	2.15e-06	5885	24	22.0696
class.Melainabacteria.id.1589	15	100747683	rs79790072	C	T	0.226722	0.0487841	3.29e-06	4107	11	21.5989
class.Melainabacteria.id.1589	9	115975613	rs4129396	A	G	0.0888202	0.0185118	1.84e-06	5886	24	23.0212
class.Melainabacteria.id.1589	9	26184578	rs10738747	A	G	0.0814624	0.0184409	9.96e-06	5884	24	19.5141
class.Melainabacteria.id.1589	9	122046549	rs1221147	A	T	0.123968	0.0278958	7.11e-06	5768	23	19.7488
class.Melainabacteria.id.1589	9	115977175	rs10739388	T	C	0.0879358	0.0185096	2.33e-06	5887	24	22.5704
class.Melainabacteria.id.1589	9	115976445	rs7859354	C	T	0.088101	0.0185104	2.23e-06	5887	24	22.6533
class.Melainabacteria.id.1589	9	115978038	rs10817461	A	T	0.087544	0.0185118	2.56e-06	5887	24	22.3643
class.Melainabacteria.id.1589	2	61450941	rs202201936	C	A	-0.141483	0.0305696	6.88e-06	5436	22	21.4203
class.Melainabacteria.id.1589	1	230524296	rs7549147	G	A	-0.08606	0.0185874	3.13e-06	5883	24	21.4371
class.Melainabacteria.id.1589	9	24648997	rs113884518	C	T	-0.205352	0.0454982	8.06e-06	4442	17	20.3708
class.Melainabacteria.id.1589	18	1008278	rs789069	C	A	-0.103539	0.0234287	6.85e-06	5879	24	19.5305
class.Melainabacteria.id.1589	1	230523609	rs12746891	A	G	-0.0846221	0.0185853	4.43e-06	5884	24	20.7315
class.Melainabacteria.id.1589	11	2937631	rs367480	A	G	-0.083758	0.0185796	8.2e-06	5887	24	20.3226
class.Melainabacteria.id.1589	17	53906328	rs28678345	C	T	0.214848	0.0470878	6.69e-06	4323	15	20.8184
class.Melainabacteria.id.1589	1	230521031	rs11806158	C	A	-0.0819637	0.0186495	8.98e-06	5887	24	19.3157
class.Melainabacteria.id.1589	14	107061448	rs10148250	A	G	0.0861928	0.0193381	8.67e-06	5453	23	19.8662
class.Methanobacteria.id.119	2	125440268	rs10202904	G	T	-0.121754	0.0235357	3.01e-07	3695	16	26.7615
class.Methanobacteria.id.119	2	125437944	rs7601415	T	A	-0.118706	0.0235443	6.11e-07	3692	16	25.4199
class.Methanobacteria.id.119	2	125437070	rs1869500	A	C	-0.118301	0.0235431	6.57e-07	3692	16	25.2494
class.Methanobacteria.id.119	13	41956181	rs73457410	G	A	0.21534	0.0436695	1.41e-06	3498	15	24.316
class.Methanobacteria.id.119	13	41963791	rs76029318	C	T	0.214769	0.0446468	1.58e-06	3497	15	23.1401
class.Methanobacteria.id.119	3	15053083	rs6776814	C	T	-0.199566	0.0411825	1.63e-06	3385	14	23.4827
class.Methanobacteria.id.119	3	15013348	rs62241835	T	G	-0.203385	0.0417931	1.63e-06	3383	14	23.6827
class.Methanobacteria.id.119	3	15051223	rs62240385	T	G	-0.201402	0.041873	1.77e-06	3342	13	23.1346
class.Methanobacteria.id.119	3	15015333	rs9942108	G	A	-0.202852	0.0420789	1.85e-06	3342	13	23.2397
class.Methanobacteria.id.119	13	41963968	rs73457427	G	A	0.212978	0.0446128	1.86e-06	3497	15	22.7903
class.Methanobacteria.id.119	4	104418307	rs894996	A	C	0.216999	0.0449076	1.88e-06	3582	15	23.3495
class.Methanobacteria.id.119	2	125446588	rs4848970	G	T	0.115928	0.0243751	1.89e-06	3696	16	22.6195
class.Methanobacteria.id.119	3	15049536	rs6784384	G	A	-0.197946	0.0413561	1.9e-06	3385	14	22.9093
class.Methanobacteria.id.119	3	15019595	rs73031978	G	C	-0.203186	0.042162	1.9e-06	3340	13	23.2245
class.Methanobacteria.id.119	2	125434310	rs12711690	G	A	-0.113177	0.0235465	1.97e-06	3691	16	23.1027
class.Methanobacteria.id.119	3	15049889	rs62240384	C	T	-0.19755	0.0413568	1.99e-06	3385	14	22.8172
class.Methanobacteria.id.119	13	41955162	rs11147839	G	A	0.211421	0.0444987	2.28e-06	3499	15	22.5738
class.Methanobacteria.id.119	2	125446861	rs4848258	A	T	-0.11206	0.0235464	2.44e-06	3695	16	22.649
class.Methanobacteria.id.119	3	15012512	rs62241834	G	T	-0.201008	0.0419355	2.44e-06	3383	14	22.9753
class.Methanobacteria.id.119	3	15006272	rs56209241	G	A	-0.201701	0.042248	2.53e-06	3340	13	22.7931
class.Methanobacteria.id.119	13	41962188	rs9594530	T	C	0.210214	0.0445879	2.55e-06	3498	15	22.2274
class.Methanobacteria.id.119	3	15024811	rs62240373	G	A	-0.199025	0.0418668	2.75e-06	3383	14	22.5982
class.Methanobacteria.id.119	3	15019689	rs62241836	C	T	-0.198963	0.041879	2.84e-06	3383	14	22.5712
class.Methanobacteria.id.119	2	125432533	rs6541968	T	C	-0.111082	0.0235326	2.96e-06	3698	16	22.2816
class.Methanobacteria.id.119	3	15059784	rs62240388	A	G	-0.196372	0.0418228	3.06e-06	3342	13	22.0461
class.Methanobacteria.id.119	13	41961665	rs3923545	G	C	0.2074	0.0445271	3.2e-06	3498	15	21.6955
class.Methanobacteria.id.119	3	15038202	rs62240380	C	T	-0.19333	0.0413119	3.32e-06	3385	14	21.9001
class.Methanobacteria.id.119	3	15058403	rs58106718	A	T	-0.192891	0.0413528	3.43e-06	3385	14	21.7577
class.Methanobacteria.id.119	3	15015341	rs9942109	G	A	-0.19665	0.0418819	3.6e-06	3383	14	22.0464
class.Methanobacteria.id.119	3	15022743	rs56001610	G	A	-0.194912	0.0418211	4.49e-06	3383	14	21.7214
class.Methanobacteria.id.119	3	15056858	rs7635580	G	A	-0.192759	0.0415962	4.53e-06	3385	14	21.4744
class.Methanobacteria.id.119	3	15023497	rs62241845	T	A	-0.19488	0.0418197	4.55e-06	3383	14	21.7157
class.Methanobacteria.id.119	3	15023392	rs62241844	G	C	-0.19488	0.0418197	4.55e-06	3383	14	21.7157
class.Methanobacteria.id.119	3	15006309	rs62241832	G	A	-0.195628	0.0419692	4.58e-06	3383	14	21.727
class.Methanobacteria.id.119	3	15021128	rs62241837	G	A	-0.194793	0.0418343	4.61e-06	3383	14	21.6811
class.Methanobacteria.id.119	3	15021594	rs62241838	T	C	-0.194728	0.0418213	4.61e-06	3383	14	21.6801
class.Methanobacteria.id.119	3	15022311	rs62241839	A	G	-0.194592	0.0418214	4.68e-06	3383	14	21.6498
class.Methanobacteria.id.119	2	125429006	rs11123059	A	G	-0.108366	0.0234918	4.87e-06	3694	16	21.2789
class.Methanobacteria.id.119	3	15003008	rs62241827	T	G	-0.192528	0.0417421	5.35e-06	3383	14	21.2735
class.Methanobacteria.id.119	3	15004109	rs62241829	C	T	-0.192668	0.0417831	5.39e-06	3383	14	21.2627
class.Methanobacteria.id.119	3	15004048	rs62241828	A	G	-0.192578	0.0417831	5.45e-06	3383	14	21.2428
class.Methanobacteria.id.119	12	21338861	rs75208022	T	C	-0.227245	0.048763	5.92e-06	3203	14	21.7173
class.Methanobacteria.id.119	3	15035582	rs55721046	A	G	-0.190624	0.0414289	6.06e-06	3381	14	21.1714
class.Methanobacteria.id.119	12	43701132	rs12825290	G	C	-0.216781	0.0493496	6.08e-06	3144	12	19.2963
class.Methanobacteria.id.119	5	178160975	rs56131665	A	G	0.178661	0.039298	6.18e-06	3572	15	20.669
class.Methanobacteria.id.119	11	89349287	rs11018665	T	A	0.111465	0.0250516	6.52e-06	3698	16	19.7975
class.Methanobacteria.id.119	3	15073230	rs62240390	C	G	-0.189175	0.0415572	6.79e-06	3385	14	20.7221
class.Methanobacteria.id.119	3	15001983	rs62241826	T	C	-0.189757	0.0414708	6.95e-06	3383	14	20.937
class.Methanobacteria.id.119	3	2086167	rs4257531	A	G	0.164498	0.0364959	7.44e-06	3162	13	20.3158
class.Methanobacteria.id.119	11	89348133	rs4753222	G	A	0.111056	0.0250524	7.45e-06	3698	16	19.6509
class.Methanobacteria.id.119	3	15065308	rs62240389	A	G	-0.187695	0.0415541	7.64e-06	3385	14	20.4022
class.Methanobacteria.id.119	4	104422283	rs74599069	C	A	0.220726	0.048896	8.22e-06	3342	12	20.3779
class.Methanobacteria.id.119	19	28827760	rs6508769	C	T	0.153519	0.0344519	8.23e-06	3319	15	19.8564
class.Methanobacteria.id.119	7	10773932	rs73068003	T	G	-0.15814	0.0351803	8.45e-06	3692	16	20.2063
class.Methanobacteria.id.119	12	21336928	rs12303159	C	A	-0.223164	0.0486467	8.56e-06	3203	14	21.0447
class.Methanobacteria.id.119	11	89351188	rs3912664	G	T	0.110225	0.0250545	8.67e-06	3698	16	19.3547
class.Methanobacteria.id.119	13	41949961	rs41288287	C	T	0.199439	0.0444256	8.7e-06	3501	15	20.1535
class.Methanobacteria.id.119	11	89347010	rs11018664	G	A	0.109896	0.0250545	9e-06	3698	16	19.2395
class.Methanobacteria.id.119	19	46439321	rs10424197	A	G	-0.111274	0.0247517	9.28e-06	3698	16	20.2106
class.Methanobacteria.id.119	13	41849721	rs9532770	T	C	0.124359	0.0278183	9.34e-06	3319	15	19.9845
class.Methanobacteria.id.119	11	89350664	rs10830292	T	G	0.109865	0.0250553	9.56e-06	3698	16	19.2275
class.Methanobacteria.id.119	11	89352593	rs4385899	C	T	0.109669	0.0250538	9.69e-06	3698	16	19.161
class.Methanobacteria.id.119	11	89347094	rs10501707	A	G	0.109533	0.0250547	9.72e-06	3698	16	19.1124
class.Methanobacteria.id.119	12	21338562	rs73248946	A	G	-0.221806	0.0487258	9.83e-06	3203	14	20.7218
class.Mollicutes.id.3920	14	46519718	rs74603314	C	T	0.221639	0.0462918	1.56e-06	4499	9	22.9238
class.Mollicutes.id.3920	5	148784624	rs6867857	C	A	0.122004	0.0268882	2.42e-06	10391	20	20.5887
class.Mollicutes.id.3920	8	59440824	rs10108398	A	G	0.0769142	0.0153953	1.09e-06	10932	23	24.9596
class.Mollicutes.id.3920	2	157520186	rs67374027	T	A	0.0752392	0.0154766	9.7e-07	11389	24	23.6339
class.Mollicutes.id.3920	2	157532549	rs11890098	G	A	0.074438	0.0153389	9.57e-07	11392	24	23.5507
class.Mollicutes.id.3920	11	47103877	rs72901605	C	T	-0.0841852	0.0178119	3.26e-06	10526	21	22.3383
class.Mollicutes.id.3920	8	59454408	rs10111506	A	T	0.0690892	0.0142385	1.6e-06	11392	24	23.5446
class.Mollicutes.id.3920	2	157525027	rs1583268	G	A	0.0732503	0.0153491	1.45e-06	11390	24	22.7747
class.Mollicutes.id.3920	1	109965986	rs3768491	G	A	-0.0681052	0.0149061	4.23e-06	11002	23	20.8753
class.Mollicutes.id.3920	1	109845252	rs638542	A	G	-0.0680361	0.0149555	4.49e-06	10999	23	20.6955
class.Mollicutes.id.3920	14	97159674	rs17214486	A	C	0.06099	0.0135623	6.61e-06	11387	24	20.2233
class.Mollicutes.id.3920	1	61850864	rs12566890	G	T	-0.101147	0.0230978	3.65e-06	11371	24	19.1763
class.Mollicutes.id.3920	1	109937931	rs12711448	T	C	-0.0678962	0.0149073	4.51e-06	11002	23	20.7439
class.Mollicutes.id.3920	8	59454665	rs12674568	A	G	0.0691853	0.0142612	1.6e-06	11392	24	23.535
class.Mollicutes.id.3920	2	157532113	rs4325706	C	T	0.0726682	0.0153476	1.73e-06	11392	24	22.4184
class.Mollicutes.id.3920	8	59455335	rs12680996	T	C	0.0685653	0.0142385	1.92e-06	11392	24	23.1889
class.Mollicutes.id.3920	8	59458627	rs16923562	A	G	0.0685435	0.0142386	1.92e-06	11392	24	23.174
class.Mollicutes.id.3920	11	108439087	rs78169027	G	A	-0.108283	0.0237289	5.88e-06	10542	22	20.824
class.Mollicutes.id.3920	8	59462283	rs10102709	C	T	0.0689619	0.0142614	1.75e-06	11392	24	23.3827
class.Mollicutes.id.3920	8	59458704	rs16923564	T	C	0.0684477	0.0142387	1.99e-06	11392	24	23.1087
class.Mollicutes.id.3920	1	109873573	rs4970749	A	G	-0.0675794	0.0149076	5.01e-06	11002	23	20.55
class.Mollicutes.id.3920	1	109844532	rs652651	G	A	-0.0673627	0.014959	5.5e-06	11001	23	20.2785
class.Mollicutes.id.3920	8	59459972	rs11776003	G	A	0.0683977	0.0142381	2.03e-06	11392	24	23.0771
class.Mollicutes.id.3920	8	59451173	rs1991359	A	G	0.0682789	0.014238	2.12e-06	11392	24	22.9973
class.Mollicutes.id.3920	8	59448217	rs28650441	A	C	0.0682953	0.0142425	2.13e-06	11392	24	22.9936
class.Mollicutes.id.3920	8	59448796	rs6471729	G	A	0.0681123	0.0142335	2.22e-06	11392	24	22.8994
class.Mollicutes.id.3920	1	109966718	rs3931560	C	A	-0.0671578	0.0149059	5.79e-06	11002	23	20.2992
class.Mollicutes.id.3920	8	59447578	rs7817515	T	G	0.068114	0.0142366	2.23e-06	11392	24	22.8906
class.Mollicutes.id.3920	8	59448627	rs7009248	A	G	0.068168	0.0142375	2.24e-06	11392	24	22.9243
class.Mollicutes.id.3920	1	109872370	rs11102971	T	C	-0.0670918	0.0149078	5.84e-06	11002	23	20.2541
class.Mollicutes.id.3920	1	109873367	rs4970840	G	A	-0.0676341	0.0149513	5.85e-06	11002	23	20.4631
class.Mollicutes.id.3920	8	59460434	rs28429491	C	T	0.0679059	0.0142397	2.39e-06	11392	24	22.7413
class.Mollicutes.id.3920	1	109969721	rs4970754	G	A	-0.0667071	0.014879	6.38e-06	11002	23	20.1
class.Mollicutes.id.3920	1	109871787	rs10745352	C	T	-0.0669684	0.0149073	6.13e-06	11002	23	20.1811
class.Mollicutes.id.3920	2	157526027	rs7590919	G	A	0.0719132	0.0153544	2.25e-06	11387	24	21.9358
class.Mollicutes.id.3920	2	157540194	rs13024040	C	T	0.0737126	0.0156797	2.13e-06	11374	24	22.1009
class.Mollicutes.id.3920	1	109986672	rs6664236	A	C	-0.0665521	0.0148765	6.74e-06	10994	23	20.0136
class.Mollicutes.id.3920	2	157511441	rs13025440	T	G	0.07496	0.0158899	2.21e-06	11374	24	22.2544
class.Mollicutes.id.3920	8	59450071	rs55774738	T	C	0.0674492	0.0142058	2.61e-06	11391	24	22.5437
class.Mollicutes.id.3920	8	59468651	rs7825996	A	T	0.0683138	0.0143454	2.6e-06	11390	24	22.6773
class.Mollicutes.id.3920	8	59456607	rs7014398	C	T	0.0678389	0.0142611	2.55e-06	11392	24	22.6284
class.Mollicutes.id.3920	2	157525233	rs1583269	C	G	0.0715591	0.0153933	2.62e-06	11390	24	21.6106
class.Mollicutes.id.3920	1	109962642	rs10858095	C	G	-0.0663475	0.0149097	7.51e-06	11002	23	19.8022
class.Mollicutes.id.3920	8	59469275	rs72647435	G	T	0.0681596	0.014349	2.76e-06	11390	24	22.5637
class.Mollicutes.id.3920	1	109870859	rs6695482	G	C	-0.066358	0.0149069	7.47e-06	11002	23	19.8158
class.Mollicutes.id.3920	8	59485759	rs10099153	C	G	0.0680709	0.0143495	2.83e-06	11389	24	22.5034
class.Mollicutes.id.3920	2	157536578	rs13027493	T	A	0.0713202	0.0153528	2.71e-06	11391	24	21.5798
class.Mollicutes.id.3920	8	59458402	rs9297995	C	T	0.0670554	0.014205	3e-06	11391	24	22.2834
class.Mollicutes.id.3920	8	59464692	rs10113750	C	T	0.0670471	0.0142303	3.15e-06	11392	24	22.199
class.Mollicutes.id.3920	1	109961965	rs7551176	T	C	-0.0666288	0.0149499	8.14e-06	11002	23	19.8631
class.Mollicutes.id.3920	1	109950858	rs10858094	C	T	-0.0659893	0.0149042	8.13e-06	11002	23	19.6034
class.Mollicutes.id.3920	8	59469053	rs12335008	T	A	0.0678502	0.0143495	3.08e-06	11390	24	22.3577
class.Mollicutes.id.3920	1	109960270	rs10745356	A	C	-0.0664551	0.0149513	8.64e-06	11002	23	19.7559
class.Mollicutes.id.3920	1	109958035	rs1465607	C	T	-0.0664808	0.0149499	8.59e-06	11002	23	19.7749
class.Mollicutes.id.3920	13	73170489	rs4885016	C	T	-0.0819606	0.0181628	7.27e-06	11388	24	20.3632
class.Mollicutes.id.3920	1	109937916	rs12711447	T	C	-0.0666417	0.0149517	8.1e-06	11002	23	19.8661
class.Mollicutes.id.3920	8	59448600	rs7009374	C	T	0.0668366	0.014205	3.26e-06	11391	24	22.1383
class.Mollicutes.id.3920	8	59478980	rs10099912	G	T	0.0677733	0.0143516	3.14e-06	11390	24	22.3007
class.Mollicutes.id.3920	1	109849144	rs417270	C	T	-0.0659816	0.0149141	8.6e-06	11000	23	19.5727
class.Mollicutes.id.3920	8	59456014	rs10090964	A	T	0.066757	0.0142116	3.39e-06	11391	24	22.0652
class.Mollicutes.id.3920	1	109956156	rs10776807	A	G	-0.0657475	0.0149102	9.12e-06	11002	23	19.4443
class.Mollicutes.id.3920	1	109850122	rs367586	A	C	-0.0659239	0.0149124	8.77e-06	11000	23	19.5431
class.Mollicutes.id.3920	8	59475414	rs7011095	T	A	0.0675462	0.0143507	3.41e-06	11390	24	22.1543
class.Mollicutes.id.3920	1	109849254	rs443345	G	A	-0.0657957	0.0149136	9.11e-06	11000	23	19.4638
class.Mollicutes.id.3920	8	59472582	rs59979442	A	G	0.0674887	0.0143499	3.43e-06	11390	24	22.119
class.Mollicutes.id.3920	15	95309676	rs28537087	A	G	0.0820873	0.0188312	8.07e-06	11382	24	19.0019
class.Mollicutes.id.3920	1	109866844	rs12136140	A	G	-0.0656418	0.0149088	9.28e-06	11000	23	19.3853
class.Mollicutes.id.3920	8	59473938	rs12676593	A	G	0.0674462	0.0143497	3.49e-06	11390	24	22.0917
class.Mollicutes.id.3920	8	59481292	rs10094910	T	C	0.0667002	0.0142236	3.61e-06	11390	24	21.9907
class.Mollicutes.id.3920	1	109943893	rs10858092	T	C	-0.0654825	0.0149062	9.4e-06	11002	23	19.2981
class.Mollicutes.id.3920	1	109867929	rs11102969	A	G	-0.0655858	0.014907	9.44e-06	11002	23	19.3571
class.Mollicutes.id.3920	2	157538941	rs13015145	G	A	0.070553	0.0153617	3.45e-06	11392	24	21.0937
class.Mollicutes.id.3920	8	59475078	rs28809811	G	T	0.0678791	0.0145288	4.12e-06	11385	24	21.8281
class.Mollicutes.id.3920	2	157535371	rs13020096	T	C	0.0640031	0.0141708	5.47e-06	11392	24	20.3992
class.Mollicutes.id.3920	8	59460978	rs6981601	C	T	0.0661402	0.014205	4.05e-06	11391	24	21.6794
class.Mollicutes.id.3920	2	157533704	rs11678196	A	G	0.0639138	0.0141702	5.61e-06	11392	24	20.3439
class.Mollicutes.id.3920	8	59461621	rs6986129	A	T	0.066053	0.0142062	4.19e-06	11391	24	21.6186
class.Mollicutes.id.3920	8	59496052	rs3739327	G	A	0.0658357	0.0144204	5.75e-06	10932	23	20.8434
class.Mollicutes.id.3920	7	79490250	rs2464826	C	A	0.0944239	0.0211806	8.4e-06	10998	23	19.8741
class.Mollicutes.id.3920	8	59477946	rs11783174	G	T	0.0668384	0.014352	4.33e-06	11390	24	21.6883
class.Mollicutes.id.3920	2	157502466	rs12476593	C	G	0.0733315	0.015929	3.84e-06	11371	24	21.1936
class.Mollicutes.id.3920	8	59478423	rs10111052	T	G	0.0659231	0.0142242	4.7e-06	11390	24	21.4792
class.Mollicutes.id.3920	20	16259524	rs6043847	C	T	-0.114937	0.0248606	4.55e-06	11130	21	21.3746
class.Mollicutes.id.3920	8	59489542	rs4282557	C	T	0.0646753	0.0142027	6.79e-06	11389	24	20.7363
class.Mollicutes.id.3920	8	59487656	rs10085973	C	G	0.0647379	0.0142019	6.68e-06	11390	24	20.7789
class.Mollicutes.id.3920	8	59485696	rs10099240	G	C	0.0646518	0.0141998	6.96e-06	11390	24	20.73
class.Mollicutes.id.3920	2	157527653	rs13025367	C	G	0.0625979	0.0141712	8.53e-06	11392	24	19.5122
class.Mollicutes.id.3920	2	157539961	rs10497163	G	T	0.0689893	0.0153926	5.94e-06	11392	24	20.0881
class.Mollicutes.id.3920	2	157524035	rs13023735	A	G	0.0625199	0.0141793	8.86e-06	11389	24	19.4413
class.Mollicutes.id.3920	8	59479767	rs10504256	G	A	0.0633151	0.0140841	8.96e-06	11390	24	20.2096
class.Mollicutes.id.3920	8	59468464	rs7843989	T	G	0.0634723	0.0141632	9.55e-06	11390	24	20.0837
class.Mollicutes.id.3920	8	59484899	rs7827910	T	A	0.0634543	0.0141682	9.57e-06	11389	24	20.0583
class.Mollicutes.id.3920	8	59432477	rs10097590	G	A	0.067231	0.014737	8.52e-06	11391	24	20.8123
class.Mollicutes.id.3920	2	157493292	rs67450615	T	G	0.0717994	0.0162779	9.4e-06	11374	24	19.4555
class.Mollicutes.id.3920	20	16259265	rs12480021	G	A	-0.110567	0.0249493	9.55e-06	11130	21	19.6399
class.Mollicutes.id.3920	20	16258287	rs74338080	C	G	-0.110314	0.0249339	9.95e-06	11130	21	19.574
class.Negativicutes.id.2164	5	165266628	rs1643968	C	T	-0.0565284	0.0112298	4.15e-07	18170	24	25.339
class.Negativicutes.id.2164	16	21249925	rs60274479	C	T	-0.0659623	0.0134137	1.16e-06	17610	22	24.1822
class.Negativicutes.id.2164	5	165266083	rs2921533	A	G	-0.0543763	0.0111859	1.02e-06	18171	24	23.6307
class.Negativicutes.id.2164	3	142135117	rs13086907	A	G	0.0625312	0.0131735	1.95e-06	18163	24	22.5315
class.Negativicutes.id.2164	4	17413426	rs73232831	A	G	-0.151829	0.0314932	1.87e-06	9382	11	23.2421
class.Negativicutes.id.2164	15	101245088	rs71405394	A	G	-0.114178	0.02405	2.17e-06	13861	16	22.539
class.Negativicutes.id.2164	9	124912908	rs61249479	C	A	0.0777075	0.0168628	2.95e-06	18165	24	21.2357
class.Negativicutes.id.2164	8	41231597	rs1447205	C	G	-0.0502053	0.0108382	2.93e-06	18165	24	21.4578
class.Negativicutes.id.2164	3	142217069	rs34660854	G	A	0.0613122	0.0133433	4.26e-06	18169	24	21.1138
class.Negativicutes.id.2164	8	41232686	rs72643860	A	G	-0.0499417	0.0108366	3.35e-06	18166	24	21.2394
class.Negativicutes.id.2164	8	41231340	rs4236917	G	C	-0.0494249	0.0108385	4.15e-06	18165	24	20.795
class.Negativicutes.id.2164	8	41231202	rs4736971	C	A	-0.049422	0.0108382	4.19e-06	18165	24	20.7936
class.Negativicutes.id.2164	7	22817571	rs4722181	G	T	0.0501306	0.0105798	2e-06	18163	24	22.4518
class.Negativicutes.id.2164	16	21243950	rs9929374	A	G	-0.0503507	0.0107495	3.11e-06	18171	24	21.94
class.Negativicutes.id.2164	8	41231960	rs2354569	T	C	-0.0493182	0.010838	4.39e-06	18166	24	20.7071
class.Negativicutes.id.2164	7	22820157	rs35924322	A	G	0.0495042	0.0105637	2.58e-06	18170	24	21.961
class.Negativicutes.id.2164	7	22818102	rs35797647	C	G	0.0495832	0.0105656	2.47e-06	18171	24	22.0233
class.Negativicutes.id.2164	7	22817896	rs56371515	G	C	0.0495898	0.0105671	2.47e-06	18164	24	22.0227
class.Negativicutes.id.2164	16	21252765	rs56188349	C	T	-0.0641664	0.0138838	4.41e-06	17610	22	21.3598
class.Negativicutes.id.2164	7	22814077	rs12113541	A	G	0.0492221	0.0105512	3.28e-06	18163	24	21.7628
class.Negativicutes.id.2164	3	142163044	rs34058443	T	C	0.0595658	0.0131941	6.37e-06	18162	24	20.3814
class.Negativicutes.id.2164	7	22819391	rs35636125	A	G	0.0490276	0.0105651	3.21e-06	18171	24	21.5347
class.Negativicutes.id.2164	7	22814891	rs34884022	A	G	0.0489864	0.0105518	3.6e-06	18164	24	21.5527
class.Negativicutes.id.2164	7	22814396	rs12112489	C	T	0.0488453	0.0105515	3.84e-06	18171	24	21.4298
class.Negativicutes.id.2164	10	115597993	rs4463806	C	T	-0.0543966	0.0129365	7.81e-06	18160	24	17.6811
class.Negativicutes.id.2164	10	5579818	rs9423647	A	G	0.047817	0.0105282	6.06e-06	18164	24	20.628
class.Negativicutes.id.2164	21	34377485	rs2834062	G	A	0.0489057	0.0108842	8.44e-06	18171	24	20.1897
class.Negativicutes.id.2164	10	115602408	rs10885514	A	G	-0.0533225	0.0128675	8.58e-06	18165	24	17.1725
class.Negativicutes.id.2164	10	115598981	rs10787507	C	G	-0.0545098	0.0127038	9.14e-06	18162	24	18.4112
class.Negativicutes.id.2164	7	22815905	rs56249650	C	A	0.0481356	0.0105512	5.35e-06	18171	24	20.8129
class.Negativicutes.id.2164	10	80086072	rs1649999	G	A	0.0748989	0.0166458	7.58e-06	18036	23	20.2462
class.Negativicutes.id.2164	10	5580628	rs12572508	C	T	0.0467793	0.0105243	9.58e-06	18171	24	19.7571
class.Negativicutes.id.2164	7	75609677	rs1135612	A	G	0.0529785	0.0119177	9.26e-06	18164	24	19.7614
class.Negativicutes.id.2164	7	22813802	rs58649672	C	G	0.0472958	0.0105536	7.78e-06	18156	24	20.0838
class.Negativicutes.id.2164	7	22816903	rs2103109	A	C	0.0467978	0.0105645	9.81e-06	18171	24	19.6224
class.Verrucomicrobiae.id.4029	4	95027272	rs11729256	C	T	0.0749798	0.0150177	6.73e-07	11861	24	24.9277
class.Verrucomicrobiae.id.4029	11	130280667	rs4936098	G	A	0.0648843	0.0135928	1.12e-06	11858	24	22.7856
class.Verrucomicrobiae.id.4029	4	95016155	rs113634144	G	T	0.0736904	0.0150133	1.12e-06	11860	24	24.0919
class.Verrucomicrobiae.id.4029	6	56341481	rs9349825	G	A	-0.0704036	0.0147128	2.54e-06	11858	24	22.8981
class.Verrucomicrobiae.id.4029	4	95059232	rs56161035	C	T	0.068225	0.0144539	2.32e-06	11865	24	22.2799
class.Verrucomicrobiae.id.4029	10	5073050	rs11252894	C	A	0.0770933	0.0166052	2.94e-06	11864	24	21.5549
class.Verrucomicrobiae.id.4029	4	95072730	rs2169719	A	G	0.0678055	0.0145321	3.06e-06	11859	24	21.7708
class.Verrucomicrobiae.id.4029	10	5076367	rs12416161	C	T	0.0762496	0.0165564	3.5e-06	11864	24	21.2101
class.Verrucomicrobiae.id.4029	4	100544188	rs74542928	C	T	0.112164	0.0236422	1.63e-06	11216	22	22.5076
class.Verrucomicrobiae.id.4029	10	11389614	rs3995795	T	C	0.0641275	0.0140995	5.19e-06	11690	23	20.6863
class.Verrucomicrobiae.id.4029	4	95070236	rs12498518	C	T	0.066627	0.0144866	3.94e-06	11865	24	21.1528
class.Verrucomicrobiae.id.4029	16	81063149	rs2602429	T	C	0.0746844	0.0156194	2.58e-06	11690	23	22.8628
class.Verrucomicrobiae.id.4029	4	95064162	rs77055143	C	T	0.0667214	0.0144833	3.88e-06	11865	24	21.2223
class.Verrucomicrobiae.id.4029	10	5064327	rs4242783	A	G	0.0689292	0.0147693	2.64e-06	11690	23	21.7815
class.Verrucomicrobiae.id.4029	4	95073229	rs12501826	G	C	0.0664165	0.0144877	4.3e-06	11865	24	21.0163
class.Verrucomicrobiae.id.4029	11	130270855	rs59317921	C	T	0.0627986	0.0137504	4.62e-06	11793	23	20.8578
class.Verrucomicrobiae.id.4029	4	100542921	rs112769434	A	G	0.111246	0.0236429	2.16e-06	11216	22	22.1393
class.Verrucomicrobiae.id.4029	1	105422565	rs11184341	C	G	0.0655342	0.0142231	4.13e-06	11864	24	21.2299
class.Verrucomicrobiae.id.4029	1	41074472	rs61779207	A	G	-0.0758309	0.0167762	6.72e-06	11591	23	20.4318
class.Verrucomicrobiae.id.4029	4	95070166	rs72663787	G	A	0.0662622	0.0145347	5.08e-06	11865	24	20.7834
class.Verrucomicrobiae.id.4029	4	95077819	rs11724791	G	A	0.0663069	0.0144881	4.86e-06	11865	24	20.9458
class.Verrucomicrobiae.id.4029	4	95063631	rs1605923	T	G	0.066096	0.014473	4.84e-06	11865	24	20.8561
class.Verrucomicrobiae.id.4029	4	100542167	rs1491244	A	T	0.110727	0.0236329	2.47e-06	11216	22	21.952
class.Verrucomicrobiae.id.4029	4	95061207	rs72663782	G	C	0.065657	0.0144844	5.35e-06	11865	24	20.5477
class.Verrucomicrobiae.id.4029	10	5068141	rs12411321	T	C	0.0736228	0.0166058	7.24e-06	11865	24	19.6565
class.Verrucomicrobiae.id.4029	1	105422965	rs6668273	G	A	0.0648722	0.0142224	5.26e-06	11864	24	20.8052
class.Verrucomicrobiae.id.4029	1	41074833	rs736124	T	A	-0.0742974	0.0167736	8.63e-06	11593	23	19.6199
class.Verrucomicrobiae.id.4029	4	95003498	rs72663756	C	T	0.0664513	0.0147149	5.39e-06	11860	24	20.3936
class.Verrucomicrobiae.id.4029	1	105418410	rs4294419	G	A	0.0631446	0.0141879	8.19e-06	11864	24	19.8079
class.Verrucomicrobiae.id.4029	18	49473635	rs117107102	G	A	0.204683	0.0431573	2.92e-06	4975	9	22.4934
class.Verrucomicrobiae.id.4029	1	105422681	rs12026127	G	A	0.0637568	0.0142053	7.05e-06	11861	24	20.1442
class.Verrucomicrobiae.id.4029	4	100544511	rs6832119	A	G	0.109213	0.023644	3.44e-06	11216	22	21.3358
class.Verrucomicrobiae.id.4029	4	95068826	rs2199602	G	T	0.0657884	0.0145522	7.12e-06	11864	24	20.4382
class.Verrucomicrobiae.id.4029	1	105423732	rs4497215	C	T	0.0642422	0.0142231	6.55e-06	11865	24	20.401
class.Verrucomicrobiae.id.4029	1	105424258	rs12045978	G	A	0.0641282	0.0142239	6.87e-06	11865	24	20.3264
class.Verrucomicrobiae.id.4029	15	97570657	rs12908520	A	G	0.0618926	0.0130946	2.17e-06	11863	24	22.3404
class.Verrucomicrobiae.id.4029	4	95069794	rs72663785	C	G	0.0656219	0.0145509	7.41e-06	11864	24	20.3383
class.Verrucomicrobiae.id.4029	4	95017716	rs72663769	T	C	0.0653386	0.0147109	7.43e-06	11861	24	19.7271
class.Verrucomicrobiae.id.4029	4	95088558	rs28613890	C	T	0.0634988	0.0144149	9.91e-06	11865	24	19.4048
class.Verrucomicrobiae.id.4029	4	100544867	rs6832927	C	A	0.108321	0.0236439	4.23e-06	11216	22	20.9888
class.Verrucomicrobiae.id.4029	4	95086438	rs72663802	C	T	0.0645324	0.0145369	8.44e-06	11865	24	19.7065
class.Verrucomicrobiae.id.4029	4	95003947	rs4600885	A	C	0.0629015	0.0141861	7.86e-06	11864	24	19.6607
class.Verrucomicrobiae.id.4029	4	95005995	rs4107636	G	C	0.0629156	0.0141845	7.95e-06	11864	24	19.6737
class.Verrucomicrobiae.id.4029	1	105429581	rs7538356	A	C	0.0635692	0.0142225	8.12e-06	11864	24	19.9776
class.Verrucomicrobiae.id.4029	4	95001794	rs72663751	G	A	0.064959	0.0147163	8.5e-06	11860	24	19.4841
class.Verrucomicrobiae.id.4029	1	105423672	rs4595371	A	G	0.0634415	0.0142237	8.42e-06	11864	24	19.8939
class.Verrucomicrobiae.id.4029	4	100545232	rs113653192	C	T	0.107805	0.0236441	4.68e-06	11216	22	20.7889
class.Verrucomicrobiae.id.4029	4	95003641	rs28858161	T	C	0.0624767	0.0141859	9.03e-06	11864	24	19.3964
class.Verrucomicrobiae.id.4029	4	95003642	rs28811282	G	A	0.0624673	0.0141859	9.06e-06	11864	24	19.3905
class.Verrucomicrobiae.id.4029	1	105428018	rs12024893	A	G	0.0632617	0.0142227	8.96e-06	11864	24	19.7841
class.Verrucomicrobiae.id.4029	1	105428856	rs36010840	C	T	0.0632153	0.014223	9.11e-06	11864	24	19.7544
class.Verrucomicrobiae.id.4029	4	95004279	rs1988252	G	A	0.062431	0.0141938	9.56e-06	11864	24	19.3466
class.Verrucomicrobiae.id.4029	4	95004722	rs2865331	G	A	0.0622942	0.0141865	9.67e-06	11864	24	19.2818
class.Verrucomicrobiae.id.4029	4	100545820	rs7693865	C	T	0.106543	0.0236429	6.08e-06	11216	22	20.307
class.Verrucomicrobiae.id.4029	4	94995064	rs10005131	T	G	0.0605484	0.0137535	9.81e-06	11865	24	19.3811
class.Verrucomicrobiae.id.4029	4	100546600	rs79837054	T	C	0.105435	0.0236479	7.58e-06	11216	22	19.8787
class.Verrucomicrobiae.id.4029	12	130309670	rs111862613	C	T	0.090699	0.0196746	3.74e-06	11621	22	21.2517
class.Verrucomicrobiae.id.4029	15	97578967	rs12904881	G	A	0.0579114	0.0131432	9.3e-06	11865	24	19.4146
class.Verrucomicrobiae.id.4029	20	31867840	rs941682	A	G	-0.0631436	0.0143767	9.61e-06	11809	23	19.2902
family.Acidaminococcaceae.id.2166	6	5723181	rs6923842	C	T	-0.0796106	0.0169192	2.21e-06	11904	23	22.1401
family.Acidaminococcaceae.id.2166	6	5723227	rs6924018	C	A	-0.07906	0.0169308	2.63e-06	11906	23	21.8051
family.Acidaminococcaceae.id.2166	11	114701288	rs6589457	G	A	0.165911	0.0349516	2.32e-06	7386	15	22.5328
family.Acidaminococcaceae.id.2166	9	107117653	rs2933324	G	A	-0.0662557	0.0140257	2.24e-06	12525	24	22.3152
family.Acidaminococcaceae.id.2166	6	158647999	rs262812	C	T	-0.065675	0.0142257	3.25e-06	12099	23	21.3135
family.Acidaminococcaceae.id.2166	9	107121855	rs3012351	C	T	-0.0652001	0.0140318	3.31e-06	12528	24	21.5909
family.Acidaminococcaceae.id.2166	9	107125805	rs3012352	T	C	-0.0640242	0.0140319	4.76e-06	12528	24	20.8188
family.Acidaminococcaceae.id.2166	9	107118315	rs3000667	G	A	-0.0643747	0.0140267	4.37e-06	12524	24	21.063
family.Acidaminococcaceae.id.2166	3	186553389	rs74540770	A	G	-0.108969	0.0243533	7.09e-06	10606	20	20.0213
family.Acidaminococcaceae.id.2166	9	107118050	rs1109873	G	A	-0.0637781	0.0140255	5.17e-06	12525	24	20.678
family.Acidaminococcaceae.id.2166	9	107135084	rs3000673	C	G	-0.0631807	0.0140369	6.63e-06	12528	24	20.2593
family.Acidaminococcaceae.id.2166	1	203102563	rs6427992	C	G	-0.0595857	0.01296	4.24e-06	12527	24	21.1384
family.Acidaminococcaceae.id.2166	9	107122545	rs1565606	T	C	-0.062848	0.0140286	7.33e-06	12528	24	20.0704
family.Acidaminococcaceae.id.2166	1	203102728	rs6701725	G	A	-0.0589035	0.0129532	5.31e-06	12528	24	20.679
family.Acidaminococcaceae.id.2166	20	61991833	rs45497800	C	T	-0.117863	0.0257351	5.86e-06	11316	20	20.975
family.Acidaminococcaceae.id.2166	3	18462531	rs78702810	C	T	-0.143755	0.0323244	9.16e-06	7992	13	19.7782
family.Actinomycetaceae.id.421	6	133007480	rs35011108	G	A	0.241826	0.0503796	1.83e-06	3630	10	23.0408
family.Actinomycetaceae.id.421	9	76394568	rs2889192	T	G	0.0887537	0.0195009	3.64e-06	7710	22	20.7141
family.Actinomycetaceae.id.421	6	67207371	rs34583783	T	G	0.123756	0.026427	5.48e-06	7710	22	21.9299
family.Actinomycetaceae.id.421	12	7954220	rs2110087	G	A	0.0785079	0.0170462	4.47e-06	7710	22	21.2114
family.Actinomycetaceae.id.421	15	29850991	rs58484246	C	T	0.0761407	0.0169007	6.12e-06	7710	22	20.2967
family.Actinomycetaceae.id.421	15	29849324	rs56236273	T	A	0.0756875	0.0168787	6.71e-06	7710	22	20.1081
family.Actinomycetaceae.id.421	12	7955685	rs6488662	T	C	0.0809009	0.0175372	4.08e-06	7710	22	21.2807
family.Actinomycetaceae.id.421	12	7955561	rs6488660	C	T	0.0795137	0.0174416	5.27e-06	7710	22	20.7832
family.Actinomycetaceae.id.421	12	7955391	rs6488659	T	C	0.0794522	0.0174414	5.36e-06	7710	22	20.7515
family.Actinomycetaceae.id.421	12	7955263	rs11055861	A	G	0.0794531	0.0174414	5.38e-06	7710	22	20.752
family.Actinomycetaceae.id.421	12	7955193	rs11055860	A	G	0.0794341	0.0174404	5.4e-06	7710	22	20.7444
family.Actinomycetaceae.id.421	12	7954742	rs7488453	A	G	0.0793904	0.0174408	5.45e-06	7710	22	20.7206
family.Actinomycetaceae.id.421	15	29851297	rs59800030	C	T	0.0758692	0.0169084	6.71e-06	7710	22	20.1338
family.Actinomycetaceae.id.421	12	7955052	rs2377095	C	A	0.0793118	0.0174412	5.58e-06	7710	22	20.6786
family.Actinomycetaceae.id.421	12	7955860	rs6488665	T	C	0.0793089	0.0174417	5.63e-06	7710	22	20.676
family.Actinomycetaceae.id.421	6	169224781	rs4073240	A	G	0.0747546	0.0164684	6.05e-06	7710	22	20.6051
family.Actinomycetaceae.id.421	12	7954035	rs2110088	A	T	0.0788564	0.0174383	6.4e-06	7710	22	20.4487
family.Actinomycetaceae.id.421	12	7958736	rs7958229	C	T	0.0783677	0.0174536	6.8e-06	7710	22	20.1606
family.Actinomycetaceae.id.421	12	7954357	rs34951409	C	G	0.0783228	0.0174399	7.29e-06	7710	22	20.1692
family.Actinomycetaceae.id.421	12	7979715	rs114313061	A	C	0.0798457	0.0175495	4.89e-06	7666	21	20.7002
family.Actinomycetaceae.id.421	12	7956174	rs12230967	A	G	0.0780747	0.0174443	7.79e-06	7710	22	20.0315
family.Actinomycetaceae.id.421	12	7958110	rs12831981	T	G	0.077443	0.0174519	8.84e-06	7710	22	19.6915
family.Actinomycetaceae.id.421	12	7957968	rs7133400	C	G	0.0773217	0.0174519	9.12e-06	7710	22	19.63
family.Actinomycetaceae.id.421	12	7956942	rs11055873	A	G	0.077945	0.0174508	7.85e-06	7710	22	19.9502
family.Actinomycetaceae.id.421	12	7982779	rs61937253	C	T	0.07933	0.0175547	5.68e-06	7666	21	20.4215
family.Actinomycetaceae.id.421	12	7956968	rs11055874	C	T	0.0773758	0.0174498	9.14e-06	7710	22	19.6621
family.Actinomycetaceae.id.421	12	7992820	rs35110659	G	T	0.0758383	0.0170982	9.97e-06	7666	21	19.6732
family.Actinomycetaceae.id.421	13	22375922	rs17072071	A	C	-0.111699	0.0246905	7.13e-06	7343	19	20.4664
family.Alcaligenaceae.id.2875	13	58689340	rs2321387	A	G	-0.0568922	0.011049	2.46e-07	16808	24	26.5132
family.Alcaligenaceae.id.2875	2	239900775	rs62191117	G	A	0.0684302	0.0133636	2.76e-07	16688	23	26.221
family.Alcaligenaceae.id.2875	13	58545246	rs9537886	C	A	-0.0570888	0.0110683	2.35e-07	16807	24	26.6038
family.Alcaligenaceae.id.2875	13	58545245	rs9537885	G	A	-0.0566393	0.0110681	2.9e-07	16807	24	26.187
family.Alcaligenaceae.id.2875	13	58535792	rs9537878	G	A	-0.0563547	0.0110629	3.27e-07	16810	24	25.9489
family.Alcaligenaceae.id.2875	13	58599245	rs7988877	T	A	-0.0575002	0.0112885	3.15e-07	16377	23	25.9459
family.Alcaligenaceae.id.2875	13	58533627	rs7326330	T	C	-0.0561778	0.011063	3.54e-07	16810	24	25.7859
family.Alcaligenaceae.id.2875	13	58696106	rs7324740	A	G	-0.0568345	0.0113848	5.32e-07	16809	24	24.9215
family.Alcaligenaceae.id.2875	13	58708500	rs12867878	G	A	-0.0565851	0.0113344	5.06e-07	16810	24	24.9234
family.Alcaligenaceae.id.2875	13	58541519	rs9537883	G	T	-0.0559172	0.0110647	4.06e-07	16810	24	25.5395
family.Alcaligenaceae.id.2875	13	58595043	rs1581853	G	A	-0.0569543	0.0112892	4.03e-07	16377	23	25.4522
family.Alcaligenaceae.id.2875	13	58530277	rs1926544	A	C	-0.0556725	0.0110634	4.53e-07	16810	24	25.3224
family.Alcaligenaceae.id.2875	13	58674683	rs1470456	A	G	-0.0548532	0.0110777	6.67e-07	16810	24	24.5192
family.Alcaligenaceae.id.2875	13	58669068	rs9537941	A	C	-0.0548863	0.0110778	6.52e-07	16810	24	24.5484
family.Alcaligenaceae.id.2875	2	239888758	rs12467854	C	G	0.0657318	0.0133111	7.63e-07	16697	23	24.385
family.Alcaligenaceae.id.2875	13	58662782	rs9537940	C	A	-0.0546767	0.0110764	7.14e-07	16810	24	24.3674
family.Alcaligenaceae.id.2875	13	58562244	rs9527747	C	G	-0.055087	0.011069	5.96e-07	16810	24	24.7675
family.Alcaligenaceae.id.2875	13	58591107	rs9537916	G	A	-0.0561766	0.0112893	5.82e-07	16377	23	24.7616
family.Alcaligenaceae.id.2875	13	58511363	rs9537872	A	G	-0.0549848	0.0110633	6.15e-07	16809	24	24.701
family.Alcaligenaceae.id.2875	13	58565876	rs1036449	C	T	-0.0549026	0.0110701	6.51e-07	16808	24	24.597
family.Alcaligenaceae.id.2875	13	58693970	rs7322915	A	T	-0.0555186	0.0113362	8.46e-07	16810	24	23.9851
family.Alcaligenaceae.id.2875	13	58524895	rs2217928	T	C	-0.054855	0.011063	6.58e-07	16810	24	24.5861
family.Alcaligenaceae.id.2875	13	58675865	rs9527759	T	C	-0.0542272	0.0110779	8.83e-07	16810	24	23.9618
family.Alcaligenaceae.id.2875	4	45642485	rs4033856	T	C	0.081834	0.0168931	1.03e-06	15623	22	23.4665
family.Alcaligenaceae.id.2875	13	58692304	rs7333865	C	T	-0.0554244	0.0113919	9.44e-07	16810	24	23.6708
family.Alcaligenaceae.id.2875	13	58652225	rs9563573	C	T	-0.0541645	0.0110764	9.04e-07	16809	24	23.9129
family.Alcaligenaceae.id.2875	2	239893009	rs11679161	C	T	0.0649192	0.0132874	8.91e-07	16702	23	23.8707
family.Alcaligenaceae.id.2875	13	58602233	rs9537922	T	C	-0.0546778	0.0110648	7.07e-07	16810	24	24.4195
family.Alcaligenaceae.id.2875	13	58602529	rs9569804	G	A	-0.0546674	0.0110648	7.1e-07	16810	24	24.4102
family.Alcaligenaceae.id.2875	13	58561539	rs9537900	A	G	-0.0546561	0.0110669	7.38e-07	16810	24	24.3909
family.Alcaligenaceae.id.2875	13	58654345	rs1536384	T	C	-0.0541371	0.0110776	9.4e-07	16810	24	23.8836
family.Alcaligenaceae.id.2875	13	58568049	rs9537904	G	A	-0.0545963	0.0110691	7.46e-07	16809	24	24.3276
family.Alcaligenaceae.id.2875	13	58509432	rs7997285	C	T	-0.0544451	0.0110632	7.97e-07	16810	24	24.2191
family.Alcaligenaceae.id.2875	13	58573937	rs7996696	G	A	-0.0544792	0.0110705	7.95e-07	16809	24	24.2173
family.Alcaligenaceae.id.2875	13	58600904	rs9537921	A	G	-0.0544743	0.0110654	7.75e-07	16810	24	24.2353
family.Alcaligenaceae.id.2875	13	58566675	rs9527748	G	A	-0.0544548	0.0110699	7.96e-07	16809	24	24.1983
family.Alcaligenaceae.id.2875	13	58607843	rs1409526	A	G	-0.0544725	0.0110654	7.78e-07	16810	24	24.2338
family.Alcaligenaceae.id.2875	13	58523926	rs9563562	T	C	-0.0544004	0.0110624	8.07e-07	16810	24	24.183
family.Alcaligenaceae.id.2875	13	58475833	rs1953283	C	A	-0.0545355	0.0110629	7.66e-07	16808	24	24.301
family.Alcaligenaceae.id.2875	13	58496024	rs9537865	C	T	-0.0543924	0.0110621	8.31e-07	16809	24	24.1769
family.Alcaligenaceae.id.2875	13	58600859	rs9563572	C	T	-0.0543954	0.011065	8.1e-07	16810	24	24.1669
family.Alcaligenaceae.id.2875	13	58575268	rs9537908	T	C	-0.0544309	0.011067	8.02e-07	16809	24	24.1896
family.Alcaligenaceae.id.2875	13	58565101	rs1036450	T	A	-0.0543245	0.0110695	8.44e-07	16809	24	24.0846
family.Alcaligenaceae.id.2875	13	58497931	rs9569779	A	G	-0.0543335	0.011062	8.53e-07	16810	24	24.1249
family.Alcaligenaceae.id.2875	13	58608409	rs10444649	C	T	-0.0543613	0.0110656	8.26e-07	16810	24	24.134
family.Alcaligenaceae.id.2875	13	58564927	rs1036451	T	C	-0.0543163	0.0110692	8.48e-07	16809	24	24.0783
family.Alcaligenaceae.id.2875	20	29836081	rs67737557	G	C	0.0738409	0.0151678	1.04e-06	15876	21	23.7001
family.Alcaligenaceae.id.2875	13	58600727	rs9563571	T	C	-0.0542966	0.0110659	8.4e-07	16810	24	24.0754
family.Alcaligenaceae.id.2875	2	239892208	rs11683769	A	T	0.0643663	0.013296	1.1e-06	16702	23	23.4356
family.Alcaligenaceae.id.2875	13	58692858	rs7139988	G	T	-0.0548909	0.0113921	1.23e-06	16810	24	23.2162
family.Alcaligenaceae.id.2875	4	75867283	rs17000015	T	A	-0.0609257	0.0125363	1.13e-06	16377	23	23.619
family.Alcaligenaceae.id.2875	13	58573276	rs9537907	T	A	-0.0541782	0.0110702	9.07e-07	16807	24	23.9519
family.Alcaligenaceae.id.2875	13	58695024	rs9527764	T	A	-0.0547681	0.0113365	1.2e-06	16809	24	23.3397
family.Alcaligenaceae.id.2875	13	58714835	rs9537948	G	A	-0.0557149	0.0114154	9.71e-07	16377	23	23.8212
family.Alcaligenaceae.id.2875	13	58693790	rs7323027	G	A	-0.0548232	0.0113924	1.27e-06	16810	24	23.158
family.Alcaligenaceae.id.2875	13	58570772	rs986833	A	G	-0.054116	0.0110683	9.31e-07	16809	24	23.9049
family.Alcaligenaceae.id.2875	13	58578107	rs7988274	A	C	-0.0541643	0.0110659	8.99e-07	16809	24	23.9579
family.Alcaligenaceae.id.2875	13	58565945	rs7990795	G	T	-0.0540152	0.0110643	9.68e-07	16809	24	23.8331
family.Alcaligenaceae.id.2875	13	58614187	rs7983206	T	C	-0.0540002	0.0110651	9.79e-07	16808	24	23.8166
family.Alcaligenaceae.id.2875	13	58576134	rs9569799	A	G	-0.0539699	0.0110678	9.88e-07	16809	24	23.7785
family.Alcaligenaceae.id.2875	13	58583168	rs9537913	A	G	-0.0538182	0.0110655	1.05e-06	16809	24	23.6546
family.Alcaligenaceae.id.2875	13	58521633	rs980610	A	G	-0.0537362	0.0110623	1.1e-06	16810	24	23.5961
family.Alcaligenaceae.id.2875	3	193456274	rs2367850	C	G	0.0629104	0.0131712	1.85e-06	16377	23	22.8136
family.Alcaligenaceae.id.2875	13	58585753	rs1887128	A	G	-0.0537399	0.0110659	1.08e-06	16809	24	23.5844
family.Alcaligenaceae.id.2875	13	58568714	rs7986644	A	G	-0.0538064	0.0110698	1.07e-06	16809	24	23.6259
family.Alcaligenaceae.id.2875	13	58577548	rs9537910	A	G	-0.0536698	0.0110666	1.12e-06	16809	24	23.5196
family.Alcaligenaceae.id.2875	13	58578536	rs9563570	G	T	-0.0536166	0.0110665	1.15e-06	16809	24	23.4734
family.Alcaligenaceae.id.2875	13	58585768	rs1887129	C	T	-0.0535114	0.0110666	1.19e-06	16809	24	23.381
family.Alcaligenaceae.id.2875	13	58599977	rs74692987	G	A	-0.0599737	0.0126279	1.35e-06	16377	23	22.5559
family.Alcaligenaceae.id.2875	13	58615246	rs11618348	A	C	-0.0534524	0.0110665	1.25e-06	16808	24	23.3299
family.Alcaligenaceae.id.2875	20	29862692	rs56050831	T	C	0.0725684	0.015137	1.48e-06	15889	21	22.9834
family.Alcaligenaceae.id.2875	13	58648599	rs9537937	A	T	-0.0529292	0.01107	1.6e-06	16810	24	22.8608
family.Alcaligenaceae.id.2875	3	70588939	rs7638039	C	T	0.0603335	0.0127779	2.7e-06	16791	24	22.2946
family.Alcaligenaceae.id.2875	13	58637285	rs9537930	A	G	-0.0532254	0.0110699	1.42e-06	16809	24	23.1181
family.Alcaligenaceae.id.2875	13	58582796	rs9537912	A	T	-0.0533589	0.0110665	1.29e-06	16809	24	23.2484
family.Alcaligenaceae.id.2875	13	58581180	rs9569803	A	G	-0.0532297	0.0110663	1.37e-06	16809	24	23.1369
family.Alcaligenaceae.id.2875	13	58648157	rs35781367	A	G	-0.0525448	0.0110707	1.9e-06	16810	24	22.5274
family.Alcaligenaceae.id.2875	13	58711142	rs9569823	C	T	-0.0543679	0.0114152	1.71e-06	16377	23	22.6841
family.Alcaligenaceae.id.2875	13	58623468	rs1409517	A	G	-0.0525504	0.0110676	1.95e-06	16808	24	22.5446
family.Alcaligenaceae.id.2875	13	58626484	rs7318351	A	T	-0.0525176	0.0110681	1.96e-06	16808	24	22.5144
family.Alcaligenaceae.id.2875	13	58626247	rs35329616	C	T	-0.0524852	0.0110683	1.99e-06	16808	24	22.4859
family.Alcaligenaceae.id.2875	13	58625671	rs1575903	A	G	-0.0524633	0.0110677	2.01e-06	16808	24	22.4697
family.Alcaligenaceae.id.2875	4	75864258	rs59349789	A	T	-0.0587839	0.0125464	2.82e-06	16377	23	21.9524
family.Alcaligenaceae.id.2875	20	30596130	rs6087811	G	T	-0.0927044	0.0200457	3.37e-06	15868	21	21.3875
family.Alcaligenaceae.id.2875	20	29856273	rs7270486	C	A	0.0693894	0.0149337	2.86e-06	15996	22	21.5899
family.Alcaligenaceae.id.2875	5	173497796	rs62395635	C	T	0.110583	0.0238514	3.35e-06	14802	20	21.4955
family.Alcaligenaceae.id.2875	2	239893464	rs7593823	G	A	0.0613266	0.0131878	3.31e-06	16810	24	21.6247
family.Alcaligenaceae.id.2875	20	29869867	rs113310015	C	T	0.0698077	0.0151243	3.54e-06	15886	21	21.3037
family.Alcaligenaceae.id.2875	20	29825914	rs368042645	G	A	0.0691558	0.0151562	4.71e-06	15876	21	20.8197
family.Alcaligenaceae.id.2875	6	138305038	rs112159068	T	A	0.131484	0.0281089	3.56e-06	11656	14	21.8806
family.Alcaligenaceae.id.2875	2	239893783	rs35945722	G	A	0.0630478	0.0139431	4.39e-06	16692	23	20.4466
family.Alcaligenaceae.id.2875	20	29877101	rs67553427	T	A	0.0692263	0.0151389	4.35e-06	15886	21	20.9099
family.Alcaligenaceae.id.2875	6	138305102	rs72982722	C	T	0.131041	0.0281096	3.85e-06	11656	14	21.7322
family.Alcaligenaceae.id.2875	20	30591039	rs78428620	C	T	-0.0932566	0.0205133	5.12e-06	15869	21	20.6675
family.Alcaligenaceae.id.2875	3	70592215	rs11128180	G	A	0.0586498	0.0130037	6.24e-06	16810	24	20.3422
family.Alcaligenaceae.id.2875	2	239865055	rs4511740	A	G	0.0580556	0.0129406	7.12e-06	16809	24	20.1271
family.Alcaligenaceae.id.2875	20	29831598	rs58598064	G	T	0.0685623	0.0152273	5.73e-06	15876	21	20.2733
family.Alcaligenaceae.id.2875	7	104214487	rs6969323	C	A	-0.0593564	0.0129137	3.89e-06	16810	24	21.127
family.Alcaligenaceae.id.2875	13	58464209	rs7991472	T	C	-0.0507996	0.0110841	4.23e-06	16800	24	21.0048
family.Alcaligenaceae.id.2875	12	1396151	rs7302582	C	G	-0.106817	0.023298	3.34e-06	15113	22	21.0203
family.Alcaligenaceae.id.2875	20	29826247	rs73119510	C	T	0.0680611	0.0151592	6.5e-06	15876	21	20.1579
family.Alcaligenaceae.id.2875	13	107906880	rs9520346	G	C	0.1473	0.0335465	4.56e-06	4725	6	19.2802
family.Alcaligenaceae.id.2875	13	58465840	rs7330191	C	T	-0.0507452	0.0110844	4.34e-06	16799	24	20.9588
family.Alcaligenaceae.id.2875	5	104233461	rs1153990	G	A	-0.058727	0.0128306	5.97e-06	16808	24	20.95
family.Alcaligenaceae.id.2875	6	138304528	rs77984434	C	A	0.130085	0.0282331	5.18e-06	11595	13	21.2295
family.Alcaligenaceae.id.2875	13	58462704	rs9527726	A	G	-0.0504584	0.0111307	5.12e-06	16810	24	20.5505
family.Alcaligenaceae.id.2875	2	239906429	rs13385989	A	C	0.0626823	0.0136888	4.84e-06	16377	23	20.968
family.Alcaligenaceae.id.2875	20	29873114	rs41293110	G	T	0.0681326	0.0151408	6.12e-06	15886	21	20.2494
family.Alcaligenaceae.id.2875	20	29870472	rs66514327	A	T	0.0676703	0.0151216	6.58e-06	15886	21	20.0264
family.Alcaligenaceae.id.2875	20	29874301	rs55995696	T	C	0.0680881	0.0151386	6.23e-06	15886	21	20.2288
family.Alcaligenaceae.id.2875	14	66593668	.	T	A	-0.0563972	0.0124753	6.08e-06	16377	23	20.4367
family.Alcaligenaceae.id.2875	18	26569901	rs9964679	G	A	0.0537051	0.0116008	4.47e-06	16810	24	21.4316
family.Alcaligenaceae.id.2875	20	30035795	rs8115462	T	C	0.0639251	0.0142863	6.42e-06	15997	22	20.0218
family.Alcaligenaceae.id.2875	20	29805352	rs73117396	G	A	0.0676832	0.0152184	8.15e-06	15876	21	19.7798
family.Alcaligenaceae.id.2875	13	58372963	rs6561944	T	C	-0.0503135	0.011166	5.96e-06	16810	24	20.3035
family.Alcaligenaceae.id.2875	20	29811726	rs371834896	C	T	0.067679	0.0152009	8.1e-06	15876	21	19.823
family.Alcaligenaceae.id.2875	13	58546632	rs7317710	T	C	0.0497861	0.0109435	5.82e-06	16810	24	20.6968
family.Alcaligenaceae.id.2875	5	104231611	rs1217467	C	T	-0.0585975	0.0128561	8.05e-06	16808	24	20.7748
family.Alcaligenaceae.id.2875	9	82485327	rs112135816	G	T	-0.0775052	0.0171554	5.28e-06	15545	22	20.4109
family.Alcaligenaceae.id.2875	7	111285576	rs1859743	C	T	-0.0491827	0.0110821	7.47e-06	16702	23	19.6961
family.Alcaligenaceae.id.2875	7	111294074	rs2040996	C	T	-0.0490922	0.0110231	7.8e-06	16801	24	19.8342
family.Alcaligenaceae.id.2875	20	29534074	rs6118993	C	T	0.0710837	0.0158858	8.44e-06	15456	20	20.0228
family.Alcaligenaceae.id.2875	13	58462914	rs4584714	A	G	-0.0494249	0.0110907	7.63e-06	16810	24	19.8597
family.Alcaligenaceae.id.2875	16	85945839	rs147968	T	C	0.0489475	0.0110321	9.13e-06	16810	24	19.6855
family.Alcaligenaceae.id.2875	13	58372849	rs7331960	A	G	-0.0495627	0.0111654	8.2e-06	16806	24	19.7045
family.Alcaligenaceae.id.2875	7	111285025	rs2613606	T	C	-0.0486294	0.0110218	8.89e-06	16805	24	19.4669
family.Alcaligenaceae.id.2875	6	138305334	rs148149311	G	A	0.126743	0.0281199	8.36e-06	11655	14	20.3153
family.Alcaligenaceae.id.2875	7	104217664	rs28437793	C	G	-0.0569282	0.0126468	6.7e-06	16805	24	20.2625
family.Alcaligenaceae.id.2875	6	138304169	rs7768419	A	G	0.126082	0.0280909	8.85e-06	11659	14	20.1452
family.Alcaligenaceae.id.2875	13	58394849	rs8000825	G	A	-0.0492122	0.011148	8.99e-06	16810	24	19.4873
family.Alcaligenaceae.id.2875	7	111293616	rs2906622	T	C	-0.0485023	0.0110212	9.79e-06	16803	24	19.3674
family.Alcaligenaceae.id.2875	13	58406123	rs6650396	A	G	-0.0491775	0.0111465	9.12e-06	16808	24	19.4649
family.Alcaligenaceae.id.2875	13	58382129	rs1344064	C	T	-0.0491968	0.0111505	9.18e-06	16810	24	19.4665
family.Alcaligenaceae.id.2875	13	58388024	rs9537819	A	G	-0.0491473	0.0111502	9.19e-06	16810	24	19.4285
family.Alcaligenaceae.id.2875	13	58382629	rs9537817	A	C	-0.0491701	0.0111505	9.31e-06	16810	24	19.4452
family.Alcaligenaceae.id.2875	13	58375861	rs2320923	G	A	-0.0491006	0.0111503	9.56e-06	16810	24	19.3911
family.Alcaligenaceae.id.2875	2	239904554	rs10203027	T	C	0.0622959	0.0139075	8.46e-06	16377	23	20.0641
family.Alcaligenaceae.id.2875	13	58375865	rs2320924	T	C	-0.0489941	0.0111503	9.99e-06	16810	24	19.3069
family.Alcaligenaceae.id.2875	7	104215791	rs4354244	C	T	-0.0558981	0.0126522	9.92e-06	16810	24	19.5192
family.Alcaligenaceae.id.2875	11	20763367	rs74776516	G	T	-0.0944052	0.0213287	6.85e-06	14502	20	19.5914
family.Alcaligenaceae.id.2875	15	71522509	rs28480294	C	T	-0.0516967	0.0115503	6.61e-06	16377	23	20.0326
family.Alcaligenaceae.id.2875	7	104217359	rs67623980	C	T	-0.0605029	0.0134804	8.95e-06	16806	24	20.144
family.Alcaligenaceae.id.2875	4	83635863	rs79846372	G	A	0.0882459	0.0198328	6.99e-06	16186	22	19.798
family.Bacteroidaceae.id.917	3	10593224	rs6795673	T	C	0.0538565	0.0105251	3.38e-07	18301	24	26.1832
family.Bacteroidaceae.id.917	3	10594207	rs6810046	A	G	0.0528628	0.0105246	5.56e-07	18302	24	25.2282
family.Bacteroidaceae.id.917	3	10595393	rs750423	G	A	0.0519871	0.0105384	8.89e-07	18302	24	24.3357
family.Bacteroidaceae.id.917	6	29143451	rs28757219	A	T	0.0818398	0.0170319	1.29e-06	14833	20	23.089
family.Bacteroidaceae.id.917	13	24910476	rs9507307	T	C	0.0604456	0.0129128	2.13e-06	18184	23	21.9124
family.Bacteroidaceae.id.917	20	58605432	rs66474973	T	G	0.0812515	0.0164479	6.81e-07	17405	22	24.403
family.Bacteroidaceae.id.917	1	10644351	rs11585893	G	A	-0.0740746	0.0147633	1.8e-06	17821	23	25.175
family.Bacteroidaceae.id.917	9	112855426	rs495004	G	C	-0.0607475	0.0129865	3.42e-06	17707	22	21.8811
family.Bacteroidaceae.id.917	19	24342250	rs17619981	G	T	0.0880978	0.0187002	2.69e-06	15801	20	22.1941
family.Bacteroidaceae.id.917	20	58607602	rs195028	A	G	0.0798701	0.0165559	1.33e-06	17404	22	23.2735
family.Bacteroidaceae.id.917	14	22045949	rs2023437	C	T	-0.0782324	0.0167634	5.02e-06	17484	23	21.7796
family.Bacteroidaceae.id.917	13	24912393	rs79471440	G	T	0.0580527	0.0129083	5.24e-06	18182	23	20.2258
family.Bacteroidaceae.id.917	9	112855172	rs480694	T	A	-0.0591853	0.0129898	6.16e-06	17707	22	20.7598
family.Bacteroidaceae.id.917	13	24888712	rs7322219	T	C	0.0523635	0.0116115	5.83e-06	17821	23	20.3365
family.Bacteroidaceae.id.917	14	22047444	rs68118234	T	C	-0.0771338	0.0167861	5.65e-06	17484	23	21.1149
family.Bacteroidaceae.id.917	13	24909900	rs78280928	G	A	0.0567265	0.0129346	8.95e-06	18184	23	19.2338
family.Bacteroidaceae.id.917	13	24904985	rs79325005	A	G	0.056803	0.0129242	8.58e-06	18187	23	19.3168
family.Bacteroidaceae.id.917	3	77215327	rs66710942	T	C	0.0488038	0.0107412	5.86e-06	17821	23	20.6443
family.Bacteroidaceae.id.917	6	41519430	rs13207588	G	A	-0.059205	0.0131195	7.49e-06	17707	22	20.365
family.Bacteroidaceae.id.917	3	62019400	rs2366421	A	T	-0.0528153	0.0117124	7.65e-06	18299	24	20.3341
family.Bacteroidaceae.id.917	1	102960989	rs1340391	C	T	-0.0592004	0.0132244	6.73e-06	18302	24	20.0399
family.Bacteroidaceae.id.917	20	58614853	rs6015624	A	G	0.075321	0.0166192	5.21e-06	17411	22	20.5405
family.Bacteroidaceae.id.917	1	102961031	rs1340392	G	A	-0.0582107	0.0131945	9.6e-06	18302	24	19.4635
family.Bacteroidaceae.id.917	20	58614443	rs17788984	A	G	0.0753066	0.0169849	8.47e-06	17291	21	19.658
family.BacteroidalesS24.7group.id.11173	22	25943322	rs738193	C	T	0.0847328	0.0165856	3.82e-07	7778	23	26.1
family.BacteroidalesS24.7group.id.11173	7	90714667	rs941000	T	C	0.0850266	0.0163382	3.16e-07	7778	23	27.0831
family.BacteroidalesS24.7group.id.11173	7	90714682	rs696266	G	A	0.0841723	0.0163491	4.27e-07	7778	23	26.5065
family.BacteroidalesS24.7group.id.11173	15	47352866	rs689695	A	C	0.0814578	0.0167057	1.28e-06	7954	24	23.7759
family.BacteroidalesS24.7group.id.11173	7	90716502	rs697394	A	T	0.0850851	0.0169732	8.04e-07	7952	24	25.1294
family.BacteroidalesS24.7group.id.11173	2	53044283	rs6742712	T	C	-0.173967	0.0344153	5.79e-07	5306	17	25.5523
family.BacteroidalesS24.7group.id.11173	2	53139362	rs17043785	C	T	-0.176187	0.0347133	5.12e-07	5208	15	25.7606
family.BacteroidalesS24.7group.id.11173	7	90713562	rs696267	T	C	0.0832752	0.0169588	1.42e-06	7954	24	24.1124
family.BacteroidalesS24.7group.id.11173	15	47331706	rs12438801	A	G	0.0821068	0.0174518	2.47e-06	7950	24	22.1349
family.BacteroidalesS24.7group.id.11173	7	90737708	rs803053	T	A	0.0811558	0.0169599	3.13e-06	7778	23	22.8978
family.BacteroidalesS24.7group.id.11173	15	47340971	rs1850003	G	A	0.084048	0.0177806	2.41e-06	7952	24	22.344
family.BacteroidalesS24.7group.id.11173	2	53045620	rs17043468	T	C	-0.172759	0.034357	7.39e-07	5306	17	25.2842
family.BacteroidalesS24.7group.id.11173	15	47332811	rs17280811	A	C	0.0810584	0.0173606	3.28e-06	7951	24	21.8004
family.BacteroidalesS24.7group.id.11173	2	53132960	rs17043770	A	G	-0.176886	0.0344092	7.1e-07	5208	15	26.4262
family.BacteroidalesS24.7group.id.11173	15	47350931	rs601978	A	T	0.0826206	0.0177074	3.71e-06	7953	24	21.7705
family.BacteroidalesS24.7group.id.11173	2	53051798	rs2356673	A	G	-0.173222	0.0347347	1.04e-06	5306	17	24.8702
family.BacteroidalesS24.7group.id.11173	15	47358891	rs690117	G	A	0.0810679	0.0176631	4.62e-06	7948	24	21.065
family.BacteroidalesS24.7group.id.11173	15	47338687	rs28494831	C	T	0.0795967	0.0174155	4.72e-06	7950	24	20.8891
family.BacteroidalesS24.7group.id.11173	15	47345767	rs12148053	T	C	0.0796381	0.0173635	5.01e-06	7950	24	21.0362
family.BacteroidalesS24.7group.id.11173	6	151515172	rs10872669	G	A	-0.123071	0.0275665	9.49e-06	7368	21	19.9317
family.BacteroidalesS24.7group.id.11173	15	47313244	rs1949158	C	T	0.0787755	0.0173738	6.64e-06	7949	24	20.5585
family.BacteroidalesS24.7group.id.11173	2	53135357	rs149498972	G	A	-0.172495	0.0347786	1.25e-06	5208	15	24.5995
family.BacteroidalesS24.7group.id.11173	15	47302023	rs28434476	G	C	0.0782155	0.0174239	7.07e-06	7949	24	20.1508
family.BacteroidalesS24.7group.id.11173	2	53135287	rs138088344	G	A	-0.171589	0.0347679	1.33e-06	5208	15	24.357
family.BacteroidalesS24.7group.id.11173	1	242767252	rs12748533	T	G	-0.0821108	0.0172701	2.59e-06	7948	24	22.6054
family.BacteroidalesS24.7group.id.11173	15	47341901	rs17346776	T	G	0.0787002	0.0173602	6.47e-06	7951	24	20.5514
family.BacteroidalesS24.7group.id.11173	15	47305716	rs1398206	G	A	0.0777296	0.0174267	8.24e-06	7949	24	19.8948
family.BacteroidalesS24.7group.id.11173	15	47307610	rs3920216	A	G	0.0777023	0.0174242	8.35e-06	7949	24	19.8866
family.BacteroidalesS24.7group.id.11173	4	149300138	rs6831034	A	T	-0.0956546	0.0205228	6.1e-06	7576	23	21.7239
family.BacteroidalesS24.7group.id.11173	2	53119600	rs72791497	G	T	-0.173115	0.0353093	2.42e-06	5208	15	24.0374
family.BacteroidalesS24.7group.id.11173	15	47339062	rs28545668	G	C	0.0776376	0.0173691	8.66e-06	7950	24	19.9798
family.BacteroidalesS24.7group.id.11173	3	158662406	rs56733378	C	T	0.120528	0.0272067	9.89e-06	7577	23	19.6258
family.BacteroidalesS24.7group.id.11173	15	47339755	rs28410286	A	G	0.0771841	0.0173455	9.82e-06	7950	24	19.8007
family.BacteroidalesS24.7group.id.11173	7	90729394	rs697400	A	G	0.0761566	0.0165937	7.7e-06	7951	24	21.0634
family.BacteroidalesS24.7group.id.11173	3	158653545	rs61508842	C	T	0.122574	0.0272389	7.83e-06	7576	23	20.2498
family.BacteroidalesS24.7group.id.11173	15	47339690	rs17281048	A	G	0.0770795	0.0173664	9.88e-06	7950	24	19.6996
family.BacteroidalesS24.7group.id.11173	2	53048622	rs17043487	T	G	-0.162646	0.0347119	3.39e-06	5306	17	21.9549
family.BacteroidalesS24.7group.id.11173	2	53138065	rs965441	C	A	-0.158664	0.0330236	5.09e-06	5639	16	23.0839
family.BacteroidalesS24.7group.id.11173	2	53138341	rs17043777	T	G	-0.15765	0.0329982	5.79e-06	5639	16	22.8249
family.BacteroidalesS24.7group.id.11173	6	63236747	rs78609301	G	A	-0.0867065	0.0195709	7.09e-06	7953	24	19.6283
family.BacteroidalesS24.7group.id.11173	5	164763068	rs11135366	G	C	0.0842142	0.0183739	8.78e-06	7953	24	21.0072
family.BacteroidalesS24.7group.id.11173	5	164763074	rs11135367	T	C	0.0837425	0.018379	9.78e-06	7952	24	20.7611
family.BacteroidalesS24.7group.id.11173	2	53138675	rs17043784	C	G	-0.155274	0.0333007	7.28e-06	5639	16	21.7415
family.BacteroidalesS24.7group.id.11173	17	21205200	rs7217209	T	C	0.0843019	0.0187308	8.43e-06	7745	22	20.2564
family.Bifidobacteriaceae.id.433	2	136616754	rs182549	T	C	0.11707	0.0126703	5.94e-20	14915	24	85.3717
family.Bifidobacteriaceae.id.433	2	136608646	rs4988235	A	G	0.116024	0.0126552	1.3e-19	14915	24	84.0544
family.Bifidobacteriaceae.id.433	2	136707982	rs6754311	T	C	0.113084	0.0126499	8.77e-19	14914	24	79.9152
family.Bifidobacteriaceae.id.433	2	135837906	rs7570971	C	A	0.112508	0.0125178	2.53e-19	14795	23	80.7808
family.Bifidobacteriaceae.id.433	2	136407479	rs1446585	A	G	0.111859	0.0127514	4.82e-18	14795	23	76.9536
family.Bifidobacteriaceae.id.433	2	136413650	rs36084664	A	G	-0.113352	0.0135059	1.45e-18	13923	21	70.4384
family.Bifidobacteriaceae.id.433	2	136381348	rs12465802	G	A	0.109585	0.0125966	6.15e-18	14915	24	75.6828
family.Bifidobacteriaceae.id.433	2	135954797	rs1375131	T	C	0.109578	0.0125036	3.94e-18	14914	24	76.8033
family.Bifidobacteriaceae.id.433	2	135907088	rs6730157	A	G	0.109435	0.0125014	4.2e-18	14915	24	76.6289
family.Bifidobacteriaceae.id.433	2	136740900	rs687670	T	C	0.111069	0.0129109	2.49e-17	14915	24	74.0069
family.Bifidobacteriaceae.id.433	2	136721995	rs13404551	T	C	0.109896	0.0128982	7.02e-17	14913	24	72.5953
family.Bifidobacteriaceae.id.433	2	136685228	rs309160	C	T	0.107558	0.0129098	3.14e-16	14915	24	69.4137
family.Bifidobacteriaceae.id.433	2	136043944	rs13023281	T	C	-0.106109	0.0134154	1.12e-16	13923	21	62.561
family.Bifidobacteriaceae.id.433	2	136670298	rs309168	C	T	0.106802	0.0129127	5.1e-16	14915	24	68.4114
family.Bifidobacteriaceae.id.433	2	136658345	rs218174	A	G	0.106576	0.0129157	7.25e-16	14914	24	68.0896
family.Bifidobacteriaceae.id.433	2	136614255	rs309180	A	G	0.105398	0.0129254	1.36e-15	14915	24	66.4929
family.Bifidobacteriaceae.id.433	2	136755684	rs309134	G	A	0.106886	0.0130931	1.35e-15	14915	24	66.6434
family.Bifidobacteriaceae.id.433	2	136638216	rs632632	T	C	0.104541	0.0129145	2.42e-15	14915	24	65.5267
family.Bifidobacteriaceae.id.433	2	136721603	rs12615624	A	G	0.104913	0.0130945	4.78e-15	14915	24	64.1914
family.Bifidobacteriaceae.id.433	2	136643555	rs309125	C	T	0.102809	0.0129175	6.64e-15	14915	24	63.3431
family.Bifidobacteriaceae.id.433	2	136322676	rs6759321	G	T	0.101493	0.0126993	4e-15	14795	23	63.8723
family.Bifidobacteriaceae.id.433	2	136691825	rs309164	T	C	0.102653	0.0130967	1.74e-14	14915	24	61.4358
family.Bifidobacteriaceae.id.433	2	136092061	rs1561277	C	A	0.0995568	0.0126767	1.28e-14	14795	23	61.6775
family.Bifidobacteriaceae.id.433	2	136787402	rs6716536	C	T	0.0977634	0.0127133	3.56e-14	14795	23	59.134
family.Bifidobacteriaceae.id.433	2	136622046	rs4988183	T	C	0.10165	0.0131908	5.12e-14	14915	24	59.3839
family.Bifidobacteriaceae.id.433	2	136698098	rs309149	C	T	0.100981	0.0130968	4.39e-14	14915	24	59.4504
family.Bifidobacteriaceae.id.433	2	136608231	rs4954490	A	G	0.0999889	0.0130006	5.25e-14	14911	24	59.153
family.Bifidobacteriaceae.id.433	2	136765951	rs309137	T	C	0.0987292	0.0128805	5.22e-14	14915	24	58.7522
family.Bifidobacteriaceae.id.433	2	136594158	rs2236783	A	G	0.0990142	0.0130235	1.15e-13	14915	24	57.8015
family.Bifidobacteriaceae.id.433	2	136820076	rs11681248	T	C	0.0938825	0.0124223	9.61e-14	14910	24	57.1173
family.Bifidobacteriaceae.id.433	2	136589612	rs12620033	G	C	0.098281	0.0130205	1.68e-13	14915	24	56.9746
family.Bifidobacteriaceae.id.433	2	136603276	rs3754686	C	T	0.0969447	0.0129996	2.82e-13	14915	24	55.6149
family.Bifidobacteriaceae.id.433	2	136603366	rs3769005	G	C	0.0956695	0.0129991	5.29e-13	14915	24	54.165
family.Bifidobacteriaceae.id.433	2	136786651	rs12475139	T	A	0.0942377	0.0128596	5.51e-13	14795	23	53.7021
family.Bifidobacteriaceae.id.433	2	136583192	rs745500	A	G	0.0957105	0.0130067	6.29e-13	14915	24	54.1483
family.Bifidobacteriaceae.id.433	2	136575199	rs6719488	T	G	0.0955705	0.0130069	6.53e-13	14915	24	53.9886
family.Bifidobacteriaceae.id.433	2	136576577	rs892715	C	T	0.0952216	0.0130072	7.89e-13	14915	24	53.5925
family.Bifidobacteriaceae.id.433	2	136569848	rs12988076	A	C	0.0950707	0.0130076	8.81e-13	14915	24	53.4192
family.Bifidobacteriaceae.id.433	2	136817088	rs749873	T	C	0.0902402	0.0124351	8.79e-13	14915	24	52.6624
family.Bifidobacteriaceae.id.433	2	136580287	rs2164210	C	T	0.0944714	0.0130074	1.14e-12	14915	24	52.7497
family.Bifidobacteriaceae.id.433	2	136557319	rs2322660	T	C	0.0947183	0.0130034	9.97e-13	14915	24	53.0587
family.Bifidobacteriaceae.id.433	2	136596867	rs6742283	G	A	0.0945947	0.013019	1.13e-12	14913	24	52.793
family.Bifidobacteriaceae.id.433	2	136558157	rs748841	T	C	0.0943574	0.0130038	1.26e-12	14915	24	52.6517
family.Bifidobacteriaceae.id.433	2	136817616	rs2011946	A	C	0.0904794	0.0125214	1.21e-12	14911	24	52.2151
family.Bifidobacteriaceae.id.433	2	136602491	rs3739020	T	G	0.0946699	0.0132944	3.46e-12	14912	24	50.7091
family.Bifidobacteriaceae.id.433	2	135911422	rs17261772	T	C	0.0948513	0.0131013	1.55e-12	14795	23	52.4157
family.Bifidobacteriaceae.id.433	2	136808949	rs11693502	T	C	0.0877715	0.0125161	4.47e-12	14914	24	49.1778
family.Bifidobacteriaceae.id.433	2	136550109	rs2082729	T	C	0.093102	0.0132523	6.59e-12	14915	24	49.3555
family.Bifidobacteriaceae.id.433	2	136554800	rs6430589	C	G	0.0920706	0.0132547	9.08e-12	14914	24	48.2505
family.Bifidobacteriaceae.id.433	2	136553639	rs1011361	A	G	0.0924497	0.0132532	8.86e-12	14915	24	48.6599
family.Bifidobacteriaceae.id.433	2	136535410	rs71348715	T	G	0.0924882	0.013249	8.94e-12	14915	24	48.7312
family.Bifidobacteriaceae.id.433	2	136439517	rs313519	A	C	0.0918404	0.0131984	8.33e-12	14915	24	48.4203
family.Bifidobacteriaceae.id.433	2	136502792	rs1438305	G	C	0.0924311	0.0132488	9.19e-12	14915	24	48.6727
family.Bifidobacteriaceae.id.433	2	136539122	rs11684545	T	G	0.0921543	0.0132481	1.02e-11	14915	24	48.3862
family.Bifidobacteriaceae.id.433	2	136494186	rs10202489	A	G	0.0921459	0.0132253	9.56e-12	14915	24	48.5446
family.Bifidobacteriaceae.id.433	2	136455600	rs71348714	A	G	0.0916988	0.0131961	9.53e-12	14915	24	48.2877
family.Bifidobacteriaceae.id.433	2	136551694	rs12998016	T	C	0.0920999	0.0132552	1.05e-11	14915	24	48.2775
family.Bifidobacteriaceae.id.433	2	136439090	rs313518	C	T	0.0915957	0.0131978	1.03e-11	14915	24	48.1666
family.Bifidobacteriaceae.id.433	2	136445869	rs313528	G	A	0.0914668	0.0131948	1.04e-11	14915	24	48.053
family.Bifidobacteriaceae.id.433	2	136499166	rs1438307	T	G	0.0918861	0.0132437	1.16e-11	14915	24	48.1373
family.Bifidobacteriaceae.id.433	2	136544197	rs10928546	T	C	0.0919183	0.0132458	1.18e-11	14915	24	48.1558
family.Bifidobacteriaceae.id.433	2	136445526	rs313526	C	T	0.0914028	0.0131952	1.09e-11	14915	24	47.9834
family.Bifidobacteriaceae.id.433	2	136503157	rs1438304	G	A	0.0919507	0.0132483	1.18e-11	14915	24	48.1711
family.Bifidobacteriaceae.id.433	2	136522941	rs28453840	A	G	0.0917865	0.013238	1.24e-11	14915	24	48.0744
family.Bifidobacteriaceae.id.433	2	136581848	rs1470457	A	G	0.0915221	0.0132929	1.74e-11	14915	24	47.4038
family.Bifidobacteriaceae.id.433	2	136495619	rs10195620	T	A	0.0918467	0.0132538	1.21e-11	14915	24	48.0227
family.Bifidobacteriaceae.id.433	2	136812931	rs11679933	T	G	0.0866607	0.0125249	1e-11	14911	24	47.8734
family.Bifidobacteriaceae.id.433	2	136470714	rs13412397	A	G	0.0914013	0.0132124	1.33e-11	14915	24	47.8568
family.Bifidobacteriaceae.id.433	2	136444123	rs313524	C	T	0.0909614	0.0131952	1.33e-11	14915	24	47.5204
family.Bifidobacteriaceae.id.433	2	136437507	rs313517	A	G	0.0909487	0.0131972	1.38e-11	14915	24	47.4927
family.Bifidobacteriaceae.id.433	2	136507039	rs12998387	G	A	0.0914307	0.0132373	1.5e-11	14915	24	47.7077
family.Bifidobacteriaceae.id.433	2	136462441	rs7355359	T	C	0.090833	0.0131957	1.5e-11	14915	24	47.3833
family.Bifidobacteriaceae.id.433	2	136511575	rs3213889	G	A	0.0913277	0.0132497	1.68e-11	14915	24	47.5112
family.Bifidobacteriaceae.id.433	2	136420690	rs4954280	A	G	0.0905248	0.0131927	1.7e-11	14915	24	47.0832
family.Bifidobacteriaceae.id.433	2	136419961	rs1446584	A	G	0.0904441	0.0131923	1.75e-11	14915	24	47.0024
family.Bifidobacteriaceae.id.433	2	136422171	rs2034276	A	T	0.0904335	0.0131955	1.77e-11	14915	24	46.9682
family.Bifidobacteriaceae.id.433	2	136418348	rs6720287	A	G	0.0902882	0.0131925	1.88e-11	14915	24	46.8392
family.Bifidobacteriaceae.id.433	2	136518103	rs12994270	A	T	0.0908711	0.0132394	2.13e-11	14915	24	47.1101
family.Bifidobacteriaceae.id.433	2	136522675	rs10173394	T	C	0.0907583	0.0132391	2.21e-11	14915	24	46.9956
family.Bifidobacteriaceae.id.433	2	136432103	rs313523	G	A	0.0900979	0.0131997	2.08e-11	14915	24	46.5909
family.Bifidobacteriaceae.id.433	2	136825272	rs932206	T	C	0.0817008	0.0120673	1.88e-11	14795	23	45.8383
family.Bifidobacteriaceae.id.433	2	136430866	rs313522	T	A	0.0901049	0.0131999	2.09e-11	14915	24	46.5968
family.Bifidobacteriaceae.id.433	2	136474098	rs11679508	T	A	0.0904348	0.0132134	2.21e-11	14915	24	46.8426
family.Bifidobacteriaceae.id.433	2	136416941	rs6755383	C	T	0.0899203	0.0131942	2.25e-11	14915	24	46.4459
family.Bifidobacteriaceae.id.433	2	136416855	rs6715856	T	C	0.0899366	0.013193	2.26e-11	14915	24	46.4713
family.Bifidobacteriaceae.id.433	2	136428460	rs656326	A	C	0.0898718	0.013197	2.34e-11	14915	24	46.3763
family.Bifidobacteriaceae.id.433	2	136733897	rs7587285	T	C	0.115651	0.0175656	3.39e-11	14915	24	43.348
family.Bifidobacteriaceae.id.433	2	136495300	rs12469709	T	C	0.0902886	0.0132562	2.72e-11	14915	24	46.3903
family.Bifidobacteriaceae.id.433	2	136555659	rs2322659	C	T	0.0888955	0.0132702	4.94e-11	14915	24	44.8752
family.Bifidobacteriaceae.id.433	2	136521514	rs10192827	A	G	0.0897661	0.0132396	3.91e-11	14914	24	45.9699
family.Bifidobacteriaceae.id.433	2	136731066	rs4954551	G	A	0.114842	0.0175888	5e-11	14915	24	42.6311
family.Bifidobacteriaceae.id.433	2	136410299	rs10928542	G	A	0.089148	0.0131939	3.35e-11	14915	24	45.654
family.Bifidobacteriaceae.id.433	2	136413359	rs7608045	T	C	0.0890089	0.0131948	3.58e-11	14915	24	45.5052
family.Bifidobacteriaceae.id.433	2	136402117	rs4954276	A	G	0.0891619	0.0131938	3.83e-11	14915	24	45.6686
family.Bifidobacteriaceae.id.433	2	136743490	rs2278683	A	C	0.114898	0.0175753	5.39e-11	14914	24	42.7386
family.Bifidobacteriaceae.id.433	2	136747085	rs11893318	T	C	0.114637	0.0175875	5.47e-11	14914	24	42.4856
family.Bifidobacteriaceae.id.433	2	136409073	rs4954279	G	A	0.0886679	0.0131931	4.26e-11	14915	24	45.1686
family.Bifidobacteriaceae.id.433	2	136403749	rs13413639	C	A	0.0881916	0.0131926	5.78e-11	14915	24	44.6881
family.Bifidobacteriaceae.id.433	2	136398174	rs12619365	C	T	0.0882348	0.0132438	5.99e-11	14915	24	44.3868
family.Bifidobacteriaceae.id.433	2	136751849	rs62160860	G	C	0.115662	0.0178155	7.86e-11	14912	24	42.1488
family.Bifidobacteriaceae.id.433	2	135775130	rs7581382	T	C	-0.0902118	0.0147899	5e-11	13923	21	37.2046
family.Bifidobacteriaceae.id.433	2	135877562	rs1869829	A	G	0.0864572	0.0130942	6.87e-11	14915	24	43.5958
family.Bifidobacteriaceae.id.433	2	135771974	rs10187402	C	G	0.0858488	0.013139	9.54e-11	14910	24	42.6919
family.Bifidobacteriaceae.id.433	2	136873549	rs2680880	T	A	0.0803213	0.0120696	9.86e-11	14915	24	44.287
family.Bifidobacteriaceae.id.433	2	135705558	rs1979033	G	A	0.0751261	0.011965	1.05e-10	14911	24	39.4237
family.Bifidobacteriaceae.id.433	2	135954405	rs1375132	A	G	0.0852178	0.0131068	1.49e-10	14913	24	42.2736
family.Bifidobacteriaceae.id.433	2	135832131	rs12328663	T	C	0.103102	0.0165247	1.19e-10	14915	24	38.9287
family.Bifidobacteriaceae.id.433	2	136022798	rs935613	C	T	0.0840635	0.01313	2.63e-10	14915	24	40.9907
family.Bifidobacteriaceae.id.433	2	135773446	rs4346445	A	C	0.101623	0.0165945	2.3e-10	14914	24	37.5019
family.Bifidobacteriaceae.id.433	2	135829432	rs10193348	A	G	0.10256	0.016529	1.7e-10	14915	24	38.5003
family.Bifidobacteriaceae.id.433	2	136421323	rs1374329	A	G	0.0849142	0.0134416	5.57e-10	14915	24	39.9077
family.Bifidobacteriaceae.id.433	2	135818907	rs2874739	C	T	0.102639	0.0165213	1.71e-10	14915	24	38.5956
family.Bifidobacteriaceae.id.433	2	136058820	rs2016636	G	A	0.0838216	0.0131323	3.23e-10	14915	24	40.7409
family.Bifidobacteriaceae.id.433	2	135849613	rs7568525	G	A	0.101618	0.0165713	2.11e-10	14915	24	37.6031
family.Bifidobacteriaceae.id.433	2	135853807	rs10208624	C	T	0.101427	0.0165673	2.26e-10	14915	24	37.48
family.Bifidobacteriaceae.id.433	2	136501840	rs10928545	G	A	0.0855729	0.0135906	8.21e-10	14915	24	39.6455
family.Bifidobacteriaceae.id.433	2	135796410	rs13389481	C	A	0.103565	0.0169081	3.31e-10	14914	24	37.5179
family.Bifidobacteriaceae.id.433	2	135774681	rs11903663	A	G	0.0992074	0.0165516	3.66e-10	14914	24	35.9262
family.Bifidobacteriaceae.id.433	2	135766072	rs4953945	C	G	0.103436	0.0166709	2.92e-10	14914	24	38.4965
family.Bifidobacteriaceae.id.433	2	136522710	rs9287442	G	A	0.0848756	0.0135822	1.05e-09	14915	24	39.0505
family.Bifidobacteriaceae.id.433	2	136720344	rs3768998	G	T	0.108667	0.0181193	1.71e-09	14914	24	35.9675
family.Bifidobacteriaceae.id.433	2	136528004	rs2304599	G	C	0.0850617	0.013646	1.12e-09	14915	24	38.8562
family.Bifidobacteriaceae.id.433	2	135871624	rs58697996	G	A	0.101221	0.0165764	3.09e-10	14915	24	37.2873
family.Bifidobacteriaceae.id.433	2	135773617	rs4640444	T	C	0.0988735	0.0165531	4.39e-10	14914	24	35.6779
family.Bifidobacteriaceae.id.433	2	135799082	rs62168942	T	C	0.101509	0.0165892	3.65e-10	14915	24	37.4421
family.Bifidobacteriaceae.id.433	2	135801228	rs4954217	C	T	0.101491	0.0165878	3.68e-10	14915	24	37.435
family.Bifidobacteriaceae.id.433	2	136783169	rs6714750	A	G	0.0836695	0.0132364	6.28e-10	14795	23	39.9569
family.Bifidobacteriaceae.id.433	2	136544752	rs6760329	G	A	0.0846322	0.0136396	1.21e-09	14915	24	38.5006
family.Bifidobacteriaceae.id.433	2	135861497	rs7573600	G	C	0.100478	0.0165332	3.51e-10	14915	24	36.9337
family.Bifidobacteriaceae.id.433	2	135773692	rs4645053	T	A	0.0986651	0.0165534	4.77e-10	14914	24	35.5263
family.Bifidobacteriaceae.id.433	2	135795443	rs10167901	C	T	0.101243	0.0165929	3.96e-10	14915	24	37.2296
family.Bifidobacteriaceae.id.433	2	135795095	rs4954216	G	A	0.101236	0.0165914	3.98e-10	14915	24	37.2311
family.Bifidobacteriaceae.id.433	2	135795150	rs4953948	T	G	0.101176	0.0165913	3.99e-10	14915	24	37.1869
family.Bifidobacteriaceae.id.433	2	135795385	rs10167809	C	T	0.101128	0.0165912	4.08e-10	14915	24	37.1526
family.Bifidobacteriaceae.id.433	2	135795396	rs10167884	C	T	0.101136	0.0165928	4.08e-10	14915	24	37.151
family.Bifidobacteriaceae.id.433	2	135874038	rs61087958	C	T	0.100544	0.0165419	3.67e-10	14915	24	36.9436
family.Bifidobacteriaceae.id.433	2	136516748	rs12616520	T	A	0.0843534	0.0135824	1.34e-09	14915	24	38.5701
family.Bifidobacteriaceae.id.433	2	136539513	rs10188066	A	G	0.0844321	0.0136399	1.35e-09	14915	24	38.3172
family.Bifidobacteriaceae.id.433	2	135800757	rs921859	A	G	0.101045	0.0165879	4.38e-10	14915	24	37.1063
family.Bifidobacteriaceae.id.433	2	135872646	rs4954220	C	A	0.100271	0.0165692	3.75e-10	14915	24	36.622
family.Bifidobacteriaceae.id.433	2	136628380	rs4954513	G	A	0.111668	0.0181944	1.5e-09	14915	24	37.6685
family.Bifidobacteriaceae.id.433	2	135794986	rs4954215	G	A	0.101034	0.0165927	4.26e-10	14915	24	37.0765
family.Bifidobacteriaceae.id.433	2	135802050	rs7601696	C	A	0.101021	0.0165851	4.52e-10	14915	24	37.1013
family.Bifidobacteriaceae.id.433	2	135814716	rs7422031	C	T	0.100678	0.0165212	3.8e-10	14915	24	37.1353
family.Bifidobacteriaceae.id.433	2	135802148	rs7577258	G	A	0.100962	0.0165836	4.61e-10	14915	24	37.0646
family.Bifidobacteriaceae.id.433	2	135812969	rs56903548	C	T	0.100338	0.0165232	4.29e-10	14915	24	36.8762
family.Bifidobacteriaceae.id.433	2	135798758	rs62168941	C	T	0.10094	0.0165898	4.64e-10	14915	24	37.0209
family.Bifidobacteriaceae.id.433	2	135795040	rs4953947	A	C	0.100892	0.0165946	4.52e-10	14915	24	36.9639
family.Bifidobacteriaceae.id.433	2	135800601	rs2017831	C	T	0.100844	0.0165881	4.8e-10	14915	24	36.9582
family.Bifidobacteriaceae.id.433	2	135798082	rs13409400	A	C	0.100795	0.0165893	4.93e-10	14915	24	36.9167
family.Bifidobacteriaceae.id.433	2	135802028	rs7565268	T	C	0.100779	0.0165852	5.02e-10	14915	24	36.923
family.Bifidobacteriaceae.id.433	2	135755629	rs1530559	A	G	0.0738295	0.0119721	5.23e-10	14795	23	38.0293
family.Bifidobacteriaceae.id.433	2	135859923	rs11898045	T	C	0.0997399	0.0165365	4.32e-10	14915	24	36.3792
family.Bifidobacteriaceae.id.433	2	135860305	rs58426504	T	G	0.0996897	0.0165349	4.37e-10	14915	24	36.3495
family.Bifidobacteriaceae.id.433	2	135795595	rs10182750	T	C	0.100722	0.0165948	4.99e-10	14915	24	36.8389
family.Bifidobacteriaceae.id.433	2	135874622	rs6741481	A	G	0.0998894	0.0165329	4.46e-10	14915	24	36.5041
[truncated: 12,590 more rows]

## Sheet: Supplementary Table S2. The est
Supplementary Table S2. The estimates of two-sample MR of gut microbiome and lumbar spine BMD (P < 1×10-5)
outcome	exposure	Methods	SNP	Beta	Se	P value	lo_ci	up_ci	estimate	P value
LS-BMD	class.Actinobacteria.id.419.summary.txt.gz	MR Egger	22	0.0353547	0.0929679	0.707739	-0.146862	0.217572	0.035 (-0.147-0.218)	0.708
LS-BMD	class.Actinobacteria.id.419.summary.txt.gz	Weighted median	22	0.0116895	0.0474914	0.805574	-0.0813936	0.104773	0.012 (-0.081-0.105)	0.806
LS-BMD	class.Actinobacteria.id.419.summary.txt.gz	Inverse variance weighted	22	0.00628193	0.0373829	0.86655	-0.0669886	0.0795525	0.006 (-0.067-0.080)	0.867
LS-BMD	class.Actinobacteria.id.419.summary.txt.gz	Simple mode	22	-0.069243	0.0891279	0.445884	-0.243934	0.105448	-0.069 (-0.244-0.105)	0.446
LS-BMD	class.Actinobacteria.id.419.summary.txt.gz	Weighted mode	22	-0.0318888	0.0728344	0.665983	-0.174644	0.110867	-0.032 (-0.175-0.111)	0.666
LS-BMD	class.Alphaproteobacteria.id.2379.summary.txt.gz	MR Egger	7	-0.0820128	0.186052	0.677761	-0.446676	0.28265	-0.082 (-0.447-0.283)	0.678
LS-BMD	class.Alphaproteobacteria.id.2379.summary.txt.gz	Weighted median	7	0.0133821	0.0622807	0.829871	-0.108688	0.135452	0.013 (-0.109-0.135)	0.83
LS-BMD	class.Alphaproteobacteria.id.2379.summary.txt.gz	Inverse variance weighted	7	0.00210991	0.0494726	0.965982	-0.0948564	0.0990762	0.002 (-0.095-0.099)	0.966
LS-BMD	class.Alphaproteobacteria.id.2379.summary.txt.gz	Simple mode	7	0.0525901	0.0879261	0.571632	-0.119745	0.224925	0.053 (-0.120-0.225)	0.572
LS-BMD	class.Alphaproteobacteria.id.2379.summary.txt.gz	Weighted mode	7	0.0488738	0.0893106	0.603961	-0.126175	0.223923	0.049 (-0.126-0.224)	0.604
LS-BMD	class.Bacilli.id.1673.summary.txt.gz	MR Egger	18	-0.0558165	0.150086	0.71485	-0.349986	0.238353	-0.056 (-0.350-0.238)	0.715
LS-BMD	class.Bacilli.id.1673.summary.txt.gz	Weighted median	18	-0.0249682	0.0582941	0.668422	-0.139225	0.0892882	-0.025 (-0.139-0.089)	0.668
LS-BMD	class.Bacilli.id.1673.summary.txt.gz	Inverse variance weighted	18	-0.043331	0.0524875	0.409061	-0.146207	0.0595446	-0.043 (-0.146-0.060)	0.409
LS-BMD	class.Bacilli.id.1673.summary.txt.gz	Simple mode	18	-0.0913517	0.101038	0.378562	-0.289387	0.106684	-0.091 (-0.289-0.107)	0.379
LS-BMD	class.Bacilli.id.1673.summary.txt.gz	Weighted mode	18	-0.0493516	0.0821482	0.555924	-0.210362	0.111659	-0.049 (-0.210-0.112)	0.556
LS-BMD	class.Bacteroidia.id.912.summary.txt.gz	MR Egger	12	-0.21477	0.186242	0.275657	-0.579804	0.150265	-0.215 (-0.580-0.150)	0.276
LS-BMD	class.Bacteroidia.id.912.summary.txt.gz	Weighted median	12	-0.0753973	0.0785359	0.337037	-0.229328	0.078533	-0.075 (-0.229-0.079)	0.337
LS-BMD	class.Bacteroidia.id.912.summary.txt.gz	Inverse variance weighted	12	-0.0868935	0.0641055	0.175266	-0.21254	0.0387533	-0.087 (-0.213-0.039)	0.175
LS-BMD	class.Bacteroidia.id.912.summary.txt.gz	Simple mode	12	-0.0594837	0.121258	0.63338	-0.29715	0.178182	-0.059 (-0.297-0.178)	0.633
LS-BMD	class.Bacteroidia.id.912.summary.txt.gz	Weighted mode	12	-0.0749541	0.115998	0.531421	-0.302311	0.152402	-0.075 (-0.302-0.152)	0.531
LS-BMD	class.Betaproteobacteria.id.2867.summary.txt.gz	MR Egger	12	0.151365	0.17731	0.413267	-0.196162	0.498892	0.151 (-0.196-0.499)	0.413
LS-BMD	class.Betaproteobacteria.id.2867.summary.txt.gz	Weighted median	12	-0.0272922	0.0669576	0.683564	-0.158529	0.103945	-0.027 (-0.159-0.104)	0.684
LS-BMD	class.Betaproteobacteria.id.2867.summary.txt.gz	Inverse variance weighted	12	0.0299435	0.0498038	0.547688	-0.067672	0.127559	0.030 (-0.068-0.128)	0.548
LS-BMD	class.Betaproteobacteria.id.2867.summary.txt.gz	Simple mode	12	-0.0590242	0.111677	0.607634	-0.277912	0.159863	-0.059 (-0.278-0.160)	0.608
LS-BMD	class.Betaproteobacteria.id.2867.summary.txt.gz	Weighted mode	12	-0.057497	0.114645	0.62589	-0.282202	0.167208	-0.057 (-0.282-0.167)	0.626
LS-BMD	class.Clostridia.id.1859.summary.txt.gz	MR Egger	12	0.249218	0.298228	0.422861	-0.335308	0.833744	0.249 (-0.335-0.834)	0.423
LS-BMD	class.Clostridia.id.1859.summary.txt.gz	Weighted median	12	-0.0370239	0.0752894	0.622893	-0.184591	0.110543	-0.037 (-0.185-0.111)	0.623
LS-BMD	class.Clostridia.id.1859.summary.txt.gz	Inverse variance weighted	12	-0.0177932	0.0553798	0.747987	-0.126338	0.0907511	-0.018 (-0.126-0.091)	0.748
LS-BMD	class.Clostridia.id.1859.summary.txt.gz	Simple mode	12	-0.108559	0.14284	0.463233	-0.388525	0.171408	-0.109 (-0.389-0.171)	0.463
LS-BMD	class.Clostridia.id.1859.summary.txt.gz	Weighted mode	12	-0.130394	0.133505	0.349709	-0.392063	0.131275	-0.130 (-0.392-0.131)	0.35
LS-BMD	class.Coriobacteriia.id.809.summary.txt.gz	MR Egger	16	-0.0565753	0.199489	0.780867	-0.447574	0.334423	-0.057 (-0.448-0.334)	0.781
LS-BMD	class.Coriobacteriia.id.809.summary.txt.gz	Weighted median	16	0.0196447	0.0624823	0.753214	-0.102821	0.14211	0.020 (-0.103-0.142)	0.753
LS-BMD	class.Coriobacteriia.id.809.summary.txt.gz	Inverse variance weighted	16	0.0200354	0.0465288	0.666758	-0.0711611	0.111232	0.020 (-0.071-0.111)	0.667
LS-BMD	class.Coriobacteriia.id.809.summary.txt.gz	Simple mode	16	0.017394	0.120157	0.886826	-0.218113	0.252901	0.017 (-0.218-0.253)	0.887
LS-BMD	class.Coriobacteriia.id.809.summary.txt.gz	Weighted mode	16	0.0196376	0.115935	0.867757	-0.207594	0.246869	0.020 (-0.208-0.247)	0.868
LS-BMD	class.Deltaproteobacteria.id.3087.summary.txt.gz	MR Egger	13	0.0826332	0.121243	0.509619	-0.155003	0.32027	0.083 (-0.155-0.320)	0.51
LS-BMD	class.Deltaproteobacteria.id.3087.summary.txt.gz	Weighted median	13	0.015146	0.0563038	0.787926	-0.0952094	0.125501	0.015 (-0.095-0.126)	0.788
LS-BMD	class.Deltaproteobacteria.id.3087.summary.txt.gz	Inverse variance weighted	13	0.0241289	0.0428982	0.573797	-0.0599516	0.108209	0.024 (-0.060-0.108)	0.574
LS-BMD	class.Deltaproteobacteria.id.3087.summary.txt.gz	Simple mode	13	-0.0274598	0.0871761	0.758178	-0.198325	0.143405	-0.027 (-0.198-0.143)	0.758
LS-BMD	class.Deltaproteobacteria.id.3087.summary.txt.gz	Weighted mode	13	-0.0010982	0.0804597	0.989334	-0.158799	0.156603	-0.001 (-0.159-0.157)	0.989
LS-BMD	class.Erysipelotrichia.id.2147.summary.txt.gz	MR Egger	13	0.0340171	0.257027	0.897099	-0.469757	0.537791	0.034 (-0.470-0.538)	0.897
LS-BMD	class.Erysipelotrichia.id.2147.summary.txt.gz	Weighted median	13	0.165335	0.0718258	0.0213416	0.0245562	0.306113	0.165 (0.025-0.306)	0.0213
LS-BMD	class.Erysipelotrichia.id.2147.summary.txt.gz	Inverse variance weighted	13	0.111235	0.0571888	0.0517681	0.002	0.225	0.111 (0.002-0.225)	0.046
LS-BMD	class.Erysipelotrichia.id.2147.summary.txt.gz	Simple mode	13	0.24827	0.134012	0.0886835	-0.014393	0.510933	0.248 (-0.014-0.511)	0.089
LS-BMD	class.Erysipelotrichia.id.2147.summary.txt.gz	Weighted mode	13	0.23544	0.135562	0.108002	-0.0302608	0.501142	0.235 (-0.030-0.501)	0.108
LS-BMD	class.Gammaproteobacteria.id.3303.summary.txt.gz	MR Egger	7	0.130445	0.207151	0.556536	-0.275572	0.536462	0.130 (-0.276-0.536)	0.557
LS-BMD	class.Gammaproteobacteria.id.3303.summary.txt.gz	Weighted median	7	-0.00605035	0.0776072	0.937859	-0.15816	0.14606	-0.006 (-0.158-0.146)	0.938
LS-BMD	class.Gammaproteobacteria.id.3303.summary.txt.gz	Inverse variance weighted	7	-0.00260955	0.0616887	0.966258	-0.123519	0.1183	-0.003 (-0.124-0.118)	0.966
LS-BMD	class.Gammaproteobacteria.id.3303.summary.txt.gz	Simple mode	7	-0.0227427	0.121416	0.857589	-0.260718	0.215232	-0.023 (-0.261-0.215)	0.858
LS-BMD	class.Gammaproteobacteria.id.3303.summary.txt.gz	Weighted mode	7	-0.0183735	0.103735	0.865242	-0.221693	0.184946	-0.018 (-0.222-0.185)	0.865
LS-BMD	class.Lentisphaeria.id.2250.summary.txt.gz	MR Egger	7	0.169477	0.12822	0.243489	-0.0818345	0.420789	0.169 (-0.082-0.421)	0.243
LS-BMD	class.Lentisphaeria.id.2250.summary.txt.gz	Weighted median	7	0.0449008	0.042533	0.291119	-0.0384639	0.128265	0.045 (-0.038-0.128)	0.291
LS-BMD	class.Lentisphaeria.id.2250.summary.txt.gz	Inverse variance weighted	7	0.0452255	0.0338466	0.181487	-0.0211138	0.111565	0.045 (-0.021-0.112)	0.181
LS-BMD	class.Lentisphaeria.id.2250.summary.txt.gz	Simple mode	7	0.0671203	0.0686018	0.36566	-0.0673392	0.20158	0.067 (-0.067-0.202)	0.366
LS-BMD	class.Lentisphaeria.id.2250.summary.txt.gz	Weighted mode	7	0.0612759	0.0653007	0.384277	-0.0667136	0.189265	0.061 (-0.067-0.189)	0.384
LS-BMD	class.Melainabacteria.id.1589.summary.txt.gz	MR Egger	9	0.0704387	0.134507	0.616664	-0.193194	0.334071	0.070 (-0.193-0.334)	0.617
LS-BMD	class.Melainabacteria.id.1589.summary.txt.gz	Weighted median	9	-0.0363353	0.0482367	0.451287	-0.130879	0.0582086	-0.036 (-0.131-0.058)	0.451
LS-BMD	class.Melainabacteria.id.1589.summary.txt.gz	Inverse variance weighted	9	0.00980013	0.0460216	0.831369	-0.0804022	0.100002	0.010 (-0.080-0.100)	0.831
LS-BMD	class.Melainabacteria.id.1589.summary.txt.gz	Simple mode	9	-0.074172	0.0759354	0.357287	-0.223005	0.0746613	-0.074 (-0.223-0.075)	0.357
LS-BMD	class.Melainabacteria.id.1589.summary.txt.gz	Weighted mode	9	-0.07582	0.0742717	0.337202	-0.221393	0.0697525	-0.076 (-0.221-0.070)	0.337
LS-BMD	class.Methanobacteria.id.119.summary.txt.gz	MR Egger	10	0.0433975	0.103869	0.687075	-0.160186	0.246981	0.043 (-0.160-0.247)	0.687
LS-BMD	class.Methanobacteria.id.119.summary.txt.gz	Weighted median	10	-0.0459925	0.0304679	0.131161	-0.10571	0.0137246	-0.046 (-0.106-0.014)	0.131
LS-BMD	class.Methanobacteria.id.119.summary.txt.gz	Inverse variance weighted	10	-0.0298861	0.0248363	0.228851	-0.0785651	0.018793	-0.030 (-0.079-0.019)	0.229
LS-BMD	class.Methanobacteria.id.119.summary.txt.gz	Simple mode	10	-0.0667076	0.0521577	0.232901	-0.168937	0.0355214	-0.067 (-0.169-0.036)	0.233
LS-BMD	class.Methanobacteria.id.119.summary.txt.gz	Weighted mode	10	-0.0667076	0.0551119	0.256952	-0.174727	0.0413116	-0.067 (-0.175-0.041)	0.257
LS-BMD	class.Mollicutes.id.3920.summary.txt.gz	MR Egger	12	-0.0168995	0.160531	0.918241	-0.331541	0.297742	-0.017 (-0.332-0.298)	0.918
LS-BMD	class.Mollicutes.id.3920.summary.txt.gz	Weighted median	12	-0.017806	0.0564599	0.752478	-0.128467	0.0928554	-0.018 (-0.128-0.093)	0.752
LS-BMD	class.Mollicutes.id.3920.summary.txt.gz	Inverse variance weighted	12	-0.0206264	0.0483163	0.66945	-0.115326	0.0740737	-0.021 (-0.115-0.074)	0.669
LS-BMD	class.Mollicutes.id.3920.summary.txt.gz	Simple mode	12	0.0312846	0.089203	0.732429	-0.143553	0.206122	0.031 (-0.144-0.206)	0.732
LS-BMD	class.Mollicutes.id.3920.summary.txt.gz	Weighted mode	12	-0.0101662	0.0779099	0.898537	-0.16287	0.142537	-0.010 (-0.163-0.143)	0.899
LS-BMD	class.Negativicutes.id.2164.summary.txt.gz	MR Egger	12	0.0639944	0.162093	0.701279	-0.253707	0.381696	0.064 (-0.254-0.382)	0.701
LS-BMD	class.Negativicutes.id.2164.summary.txt.gz	Weighted median	12	0.0357434	0.063718	0.574823	-0.0891438	0.160631	0.036 (-0.089-0.161)	0.575
LS-BMD	class.Negativicutes.id.2164.summary.txt.gz	Inverse variance weighted	12	-0.0302549	0.0501059	0.545964	-0.128463	0.0679527	-0.030 (-0.128-0.068)	0.546
LS-BMD	class.Negativicutes.id.2164.summary.txt.gz	Simple mode	12	0.0560598	0.110334	0.621423	-0.160195	0.272314	0.056 (-0.160-0.272)	0.621
LS-BMD	class.Negativicutes.id.2164.summary.txt.gz	Weighted mode	12	0.0611494	0.0969966	0.54129	-0.128964	0.251263	0.061 (-0.129-0.251)	0.541
LS-BMD	class.Verrucomicrobiae.id.4029.summary.txt.gz	MR Egger	12	-0.0514251	0.162024	0.757474	-0.368992	0.266142	-0.051 (-0.369-0.266)	0.757
LS-BMD	class.Verrucomicrobiae.id.4029.summary.txt.gz	Weighted median	12	-0.00648034	0.0574559	0.910199	-0.119094	0.106133	-0.006 (-0.119-0.106)	0.91
LS-BMD	class.Verrucomicrobiae.id.4029.summary.txt.gz	Inverse variance weighted	12	0.0053621	0.043284	0.901409	-0.0794746	0.0901988	0.005 (-0.079-0.090)	0.901
LS-BMD	class.Verrucomicrobiae.id.4029.summary.txt.gz	Simple mode	12	-0.0193394	0.0868019	0.827775	-0.189471	0.150792	-0.019 (-0.189-0.151)	0.828
LS-BMD	class.Verrucomicrobiae.id.4029.summary.txt.gz	Weighted mode	12	-0.0100209	0.0899732	0.913324	-0.186368	0.166327	-0.010 (-0.186-0.166)	0.913
LS-BMD	family.Acidaminococcaceae.id.2166.summary.txt.gz	MR Egger	6	0.113419	0.183218	0.569406	-0.245688	0.472526	0.113 (-0.246- 0.473)	0.569
LS-BMD	family.Acidaminococcaceae.id.2166.summary.txt.gz	Weighted median	6	0.00296391	0.0671225	0.964779	-0.128596	0.134524	0.003 (-0.129- 0.135)	0.965
LS-BMD	family.Acidaminococcaceae.id.2166.summary.txt.gz	Inverse variance weighted	6	-0.0434863	0.0575918	0.450202	-0.156366	0.0693937	-0.043 (-0.156- 0.069)	0.45
LS-BMD	family.Acidaminococcaceae.id.2166.summary.txt.gz	Simple mode	6	0.00500808	0.0973859	0.960978	-0.185868	0.195884	0.005 (-0.186- 0.196)	0.961
LS-BMD	family.Acidaminococcaceae.id.2166.summary.txt.gz	Weighted mode	6	0.00550332	0.100683	0.958526	-0.191836	0.202843	0.006 (-0.192- 0.203)	0.959
LS-BMD	family.Actinomycetaceae.id.421.summary.txt.gz	MR Egger	5	0.110593	0.126356	0.445866	-0.137065	0.35825	0.111 (-0.137- 0.358)	0.446
LS-BMD	family.Actinomycetaceae.id.421.summary.txt.gz	Weighted median	5	0.0708767	0.0633353	0.26311	-0.0532605	0.195014	0.071 (-0.053- 0.195)	0.263
LS-BMD	family.Actinomycetaceae.id.421.summary.txt.gz	Inverse variance weighted	5	0.128455	0.0492276	0.00906991	0.0319688	0.224941	0.128 ( 0.032- 0.225)	0.00907
LS-BMD	family.Actinomycetaceae.id.421.summary.txt.gz	Simple mode	5	0.069727	0.0905378	0.484177	-0.107727	0.247181	0.070 (-0.108- 0.247)	0.484
LS-BMD	family.Actinomycetaceae.id.421.summary.txt.gz	Weighted mode	5	0.0701049	0.0845581	0.45367	-0.095629	0.235839	0.070 (-0.096- 0.236)	0.454
LS-BMD	family.Alcaligenaceae.id.2875.summary.txt.gz	MR Egger	14	0.186436	0.203579	0.377813	-0.21258	0.585452	0.186 (-0.213- 0.585)	0.378
LS-BMD	family.Alcaligenaceae.id.2875.summary.txt.gz	Weighted median	14	-0.0434508	0.0604773	0.472471	-0.161986	0.0750847	-0.043 (-0.162- 0.075)	0.472
LS-BMD	family.Alcaligenaceae.id.2875.summary.txt.gz	Inverse variance weighted	14	-0.00110354	0.045749	0.980756	-0.0907716	0.0885645	-0.001 (-0.091- 0.089)	0.981
LS-BMD	family.Alcaligenaceae.id.2875.summary.txt.gz	Simple mode	14	-0.065989	0.114184	0.573194	-0.28979	0.157812	-0.066 (-0.290- 0.158)	0.573
LS-BMD	family.Alcaligenaceae.id.2875.summary.txt.gz	Weighted mode	14	-0.0639824	0.105086	0.553109	-0.26995	0.141985	-0.064 (-0.270- 0.142)	0.553
LS-BMD	family.Bacteroidaceae.id.917.summary.txt.gz	MR Egger	9	-0.200455	0.308202	0.536189	-0.80453	0.403621	-0.200 (-0.805- 0.404)	0.536
LS-BMD	family.Bacteroidaceae.id.917.summary.txt.gz	Weighted median	9	0.000865044	0.077456	0.991089	-0.150949	0.152679	0.001 (-0.151- 0.153)	0.991
LS-BMD	family.Bacteroidaceae.id.917.summary.txt.gz	Inverse variance weighted	9	-0.0238644	0.0587091	0.684386	-0.138934	0.0912055	-0.024 (-0.139- 0.091)	0.684
LS-BMD	family.Bacteroidaceae.id.917.summary.txt.gz	Simple mode	9	0.0897946	0.140246	0.5399	-0.185087	0.364676	0.090 (-0.185- 0.365)	0.54
LS-BMD	family.Bacteroidaceae.id.917.summary.txt.gz	Weighted mode	9	0.0835886	0.126987	0.528863	-0.165305	0.332482	0.084 (-0.165- 0.332)	0.529
LS-BMD	family.BacteroidalesS24.7group.id.11173.summary.txt.gz	MR Egger	8	0.305748	0.178203	0.137032	-0.0435307	0.655026	0.306 (-0.044- 0.655)	0.137
LS-BMD	family.BacteroidalesS24.7group.id.11173.summary.txt.gz	Weighted median	8	0.0196036	0.0521052	0.706745	-0.0825226	0.12173	0.020 (-0.083- 0.122)	0.707
LS-BMD	family.BacteroidalesS24.7group.id.11173.summary.txt.gz	Inverse variance weighted	8	0.0337063	0.0421441	0.423835	-0.0488962	0.116309	0.034 (-0.049- 0.116)	0.424
LS-BMD	family.BacteroidalesS24.7group.id.11173.summary.txt.gz	Simple mode	8	0.0265802	0.0871091	0.769135	-0.144154	0.197314	0.027 (-0.144- 0.197)	0.769
LS-BMD	family.BacteroidalesS24.7group.id.11173.summary.txt.gz	Weighted mode	8	0.0217688	0.0792746	0.791551	-0.133609	0.177147	0.022 (-0.134- 0.177)	0.792
LS-BMD	family.Bifidobacteriaceae.id.433.summary.txt.gz	MR Egger	21	-0.0179666	0.150707	0.906356	-0.313353	0.27742	-0.018 (-0.313- 0.277)	0.906
LS-BMD	family.Bifidobacteriaceae.id.433.summary.txt.gz	Weighted median	21	0.00444313	0.0507413	0.930223	-0.0950099	0.103896	0.004 (-0.095- 0.104)	0.93
LS-BMD	family.Bifidobacteriaceae.id.433.summary.txt.gz	Inverse variance weighted	21	0.00143312	0.0401241	0.971508	-0.0772102	0.0800764	0.001 (-0.077- 0.080)	0.972
LS-BMD	family.Bifidobacteriaceae.id.433.summary.txt.gz	Simple mode	21	0.0994359	0.103323	0.347352	-0.103077	0.301949	0.099 (-0.103- 0.302)	0.347
LS-BMD	family.Bifidobacteriaceae.id.433.summary.txt.gz	Weighted mode	21	0.0924325	0.081983	0.272893	-0.0682541	0.253119	0.092 (-0.068- 0.253)	0.273
LS-BMD	family.Christensenellaceae.id.1866.summary.txt.gz	MR Egger	10	-0.013164	0.127042	0.920022	-0.262166	0.235838	-0.013 (-0.262- 0.236)	0.92
LS-BMD	family.Christensenellaceae.id.1866.summary.txt.gz	Weighted median	10	-0.0170128	0.0663056	0.797501	-0.146972	0.112946	-0.017 (-0.147- 0.113)	0.798
LS-BMD	family.Christensenellaceae.id.1866.summary.txt.gz	Inverse variance weighted	10	0.000339407	0.057178	0.995264	-0.111729	0.112408	0.000 (-0.112- 0.112)	0.995
LS-BMD	family.Christensenellaceae.id.1866.summary.txt.gz	Simple mode	10	-0.0835872	0.0976936	0.414414	-0.275067	0.107892	-0.084 (-0.275- 0.108)	0.414
LS-BMD	family.Christensenellaceae.id.1866.summary.txt.gz	Weighted mode	10	-0.0403804	0.0877725	0.656387	-0.212415	0.131654	-0.040 (-0.212- 0.132)	0.656
LS-BMD	family.Clostridiaceae1.id.1869.summary.txt.gz	MR Egger	9	-0.326654	0.191246	0.131386	-0.701496	0.0481885	-0.327 (-0.701- 0.048)	0.131
LS-BMD	family.Clostridiaceae1.id.1869.summary.txt.gz	Weighted median	9	-0.126413	0.0731256	0.0838603	-0.269739	0.0169129	-0.126 (-0.270- 0.017)	0.084
LS-BMD	family.Clostridiaceae1.id.1869.summary.txt.gz	Inverse variance weighted	9	-0.109949	0.0687827	0.109933	-0.244763	0.0248653	-0.110 (-0.245- 0.025)	0.11
LS-BMD	family.Clostridiaceae1.id.1869.summary.txt.gz	Simple mode	9	-0.141311	0.107551	0.225304	-0.352111	0.0694889	-0.141 (-0.352- 0.069)	0.225
LS-BMD	family.Clostridiaceae1.id.1869.summary.txt.gz	Weighted mode	9	-0.135736	0.103277	0.225179	-0.338159	0.0666873	-0.136 (-0.338- 0.067)	0.225
LS-BMD	family.ClostridialesvadinBB60group.id.11286.summary.txt.gz	MR Egger	15	0.00363998	0.0961083	0.970364	-0.184732	0.192012	0.004 (-0.185- 0.192)	0.97
LS-BMD	family.ClostridialesvadinBB60group.id.11286.summary.txt.gz	Weighted median	15	-0.020662	0.0471308	0.661099	-0.113038	0.0717144	-0.021 (-0.113- 0.072)	0.661
LS-BMD	family.ClostridialesvadinBB60group.id.11286.summary.txt.gz	Inverse variance weighted	15	0.0113483	0.0338586	0.737499	-0.0550146	0.0777111	0.011 (-0.055- 0.078)	0.737
LS-BMD	family.ClostridialesvadinBB60group.id.11286.summary.txt.gz	Simple mode	15	-0.0351521	0.0726018	0.635748	-0.177452	0.107148	-0.035 (-0.177- 0.107)	0.636
LS-BMD	family.ClostridialesvadinBB60group.id.11286.summary.txt.gz	Weighted mode	15	-0.0305266	0.0701349	0.670013	-0.167991	0.106938	-0.031 (-0.168- 0.107)	0.67
LS-BMD	family.Coriobacteriaceae.id.811.summary.txt.gz	MR Egger	16	-0.0565753	0.199489	0.780867	-0.447574	0.334423	-0.057 (-0.448- 0.334)	0.781
LS-BMD	family.Coriobacteriaceae.id.811.summary.txt.gz	Weighted median	16	0.0196447	0.0651159	0.76289	-0.107983	0.147272	0.020 (-0.108- 0.147)	0.763
LS-BMD	family.Coriobacteriaceae.id.811.summary.txt.gz	Inverse variance weighted	16	0.0200354	0.0465288	0.666758	-0.0711611	0.111232	0.020 (-0.071- 0.111)	0.667
LS-BMD	family.Coriobacteriaceae.id.811.summary.txt.gz	Simple mode	16	0.017394	0.121883	0.888418	-0.221497	0.256285	0.017 (-0.221- 0.256)	0.888
LS-BMD	family.Coriobacteriaceae.id.811.summary.txt.gz	Weighted mode	16	0.0196376	0.12001	0.872204	-0.215581	0.254856	0.020 (-0.216- 0.255)	0.872
LS-BMD	family.Defluviitaleaceae.id.1924.summary.txt.gz	MR Egger	12	0.0532224	0.136139	0.70404	-0.21361	0.320055	0.053 (-0.214- 0.320)	0.704
LS-BMD	family.Defluviitaleaceae.id.1924.summary.txt.gz	Weighted median	12	-0.0290518	0.0479434	0.544541	-0.123021	0.0649173	-0.029 (-0.123- 0.065)	0.545
LS-BMD	family.Defluviitaleaceae.id.1924.summary.txt.gz	Inverse variance weighted	12	-0.00174613	0.0390116	0.964299	-0.0782088	0.0747166	-0.002 (-0.078- 0.075)	0.964
LS-BMD	family.Defluviitaleaceae.id.1924.summary.txt.gz	Simple mode	12	-0.0565266	0.0807059	0.498223	-0.21471	0.101657	-0.057 (-0.215- 0.102)	0.498
LS-BMD	family.Defluviitaleaceae.id.1924.summary.txt.gz	Weighted mode	12	-0.0660746	0.0880608	0.468802	-0.238674	0.106525	-0.066 (-0.239- 0.107)	0.469
LS-BMD	family.Desulfovibrionaceae.id.3169.summary.txt.gz	MR Egger	10	0.0932037	0.120733	0.462317	-0.143432	0.32984	0.093 (-0.143- 0.330)	0.462
LS-BMD	family.Desulfovibrionaceae.id.3169.summary.txt.gz	Weighted median	10	0.0213509	0.062376	0.73213	-0.100906	0.143608	0.021 (-0.101- 0.144)	0.732
LS-BMD	family.Desulfovibrionaceae.id.3169.summary.txt.gz	Inverse variance weighted	10	0.031975	0.0473588	0.499571	-0.0608483	0.124798	0.032 (-0.061- 0.125)	0.5
LS-BMD	family.Desulfovibrionaceae.id.3169.summary.txt.gz	Simple mode	10	-0.0020165	0.0963184	0.983754	-0.190801	0.186768	-0.002 (-0.191- 0.187)	0.984
LS-BMD	family.Desulfovibrionaceae.id.3169.summary.txt.gz	Weighted mode	10	0.012999	0.0835398	0.87978	-0.150739	0.176737	0.013 (-0.151- 0.177)	0.88
LS-BMD	family.Enterobacteriaceae.id.3469.summary.txt.gz	MR Egger	5	0.559694	0.383368	0.240423	-0.191707	1.31109	0.560 (-0.192- 1.311)	0.24
LS-BMD	family.Enterobacteriaceae.id.3469.summary.txt.gz	Weighted median	5	-0.0272455	0.0960596	0.776693	-0.215522	0.161031	-0.027 (-0.216- 0.161)	0.777
LS-BMD	family.Enterobacteriaceae.id.3469.summary.txt.gz	Inverse variance weighted	5	-0.00626592	0.0694415	0.928102	-0.142371	0.129839	-0.006 (-0.142- 0.130)	0.928
LS-BMD	family.Enterobacteriaceae.id.3469.summary.txt.gz	Simple mode	5	-0.0877811	0.123616	0.516841	-0.330068	0.154505	-0.088 (-0.330- 0.155)	0.517
LS-BMD	family.Enterobacteriaceae.id.3469.summary.txt.gz	Weighted mode	5	-0.0908008	0.129749	0.522601	-0.345108	0.163506	-0.091 (-0.345- 0.164)	0.523
LS-BMD	family.Erysipelotrichaceae.id.2149.summary.txt.gz	MR Egger	13	0.0340171	0.257027	0.897099	-0.469757	0.537791	0.034 (-0.470- 0.538)	0.897
LS-BMD	family.Erysipelotrichaceae.id.2149.summary.txt.gz	Weighted median	13	0.165335	0.0739219	0.0253115	0.0204479	0.310222	0.165 ( 0.020- 0.310)	0.0253
LS-BMD	family.Erysipelotrichaceae.id.2149.summary.txt.gz	Inverse variance weighted	13	0.111235	0.0571888	0.0517681	-0.000854565	0.223326	0.111 (-0.001- 0.223)	0.052
LS-BMD	family.Erysipelotrichaceae.id.2149.summary.txt.gz	Simple mode	13	0.24827	0.142886	0.107863	-0.0317867	0.528327	0.248 (-0.032- 0.528)	0.108
LS-BMD	family.Erysipelotrichaceae.id.2149.summary.txt.gz	Weighted mode	13	0.23544	0.133845	0.104017	-0.0268965	0.497777	0.235 (-0.027- 0.498)	0.104
LS-BMD	family.FamilyXI.id.1936.summary.txt.gz	MR Egger	8	0.208534	0.180758	0.292514	-0.145752	0.56282	0.209 (-0.146- 0.563)	0.293
LS-BMD	family.FamilyXI.id.1936.summary.txt.gz	Weighted median	8	-0.016276	0.0353234	0.644961	-0.0855098	0.0529577	-0.016 (-0.086- 0.053)	0.645
LS-BMD	family.FamilyXI.id.1936.summary.txt.gz	Inverse variance weighted	8	0.0138966	0.0285278	0.62617	-0.0420179	0.069811	0.014 (-0.042- 0.070)	0.626
LS-BMD	family.FamilyXI.id.1936.summary.txt.gz	Simple mode	8	-0.027419	0.0463482	0.572728	-0.118261	0.0634235	-0.027 (-0.118- 0.063)	0.573
LS-BMD	family.FamilyXI.id.1936.summary.txt.gz	Weighted mode	8	-0.0288422	0.0452321	0.543988	-0.117497	0.0598128	-0.029 (-0.117- 0.060)	0.544
LS-BMD	family.FamilyXIII.id.1957.summary.txt.gz	MR Egger	10	0.0603809	0.207257	0.778207	-0.345842	0.466604	0.060 (-0.346- 0.467)	0.778
LS-BMD	family.FamilyXIII.id.1957.summary.txt.gz	Weighted median	10	-0.092054	0.0732116	0.20862	-0.235549	0.0514407	-0.092 (-0.236- 0.051)	0.209
LS-BMD	family.FamilyXIII.id.1957.summary.txt.gz	Inverse variance weighted	10	-0.0676006	0.0552935	0.22149	-0.175976	0.0407748	-0.068 (-0.176- 0.041)	0.221
LS-BMD	family.FamilyXIII.id.1957.summary.txt.gz	Simple mode	10	-0.096021	0.120777	0.447054	-0.332743	0.140701	-0.096 (-0.333- 0.141)	0.447
LS-BMD	family.FamilyXIII.id.1957.summary.txt.gz	Weighted mode	10	-0.0874022	0.125382	0.503354	-0.33315	0.158346	-0.087 (-0.333- 0.158)	0.503
LS-BMD	family.Lachnospiraceae.id.1987.summary.txt.gz	MR Egger	17	-0.0261673	0.109321	0.814064	-0.240436	0.188101	-0.026 (-0.240- 0.188)	0.814
LS-BMD	family.Lachnospiraceae.id.1987.summary.txt.gz	Weighted median	17	0.0344442	0.0577461	0.550856	-0.0787381	0.147627	0.034 (-0.079- 0.148)	0.551
LS-BMD	family.Lachnospiraceae.id.1987.summary.txt.gz	Inverse variance weighted	17	-0.00477043	0.0436114	0.912897	-0.0902488	0.0807079	-0.005 (-0.090- 0.081)	0.913
LS-BMD	family.Lachnospiraceae.id.1987.summary.txt.gz	Simple mode	17	0.0896334	0.104226	0.402496	-0.114649	0.293916	0.090 (-0.115- 0.294)	0.402
LS-BMD	family.Lachnospiraceae.id.1987.summary.txt.gz	Weighted mode	17	0.00541353	0.0894201	0.952475	-0.16985	0.180677	0.005 (-0.170- 0.181)	0.952
LS-BMD	family.Lactobacillaceae.id.1836.summary.txt.gz	MR Egger	10	0.123412	0.109088	0.290694	-0.0903994	0.337224	0.123 (-0.090- 0.337)	0.291
LS-BMD	family.Lactobacillaceae.id.1836.summary.txt.gz	Weighted median	10	0.0346382	0.0499409	0.487944	-0.0632461	0.132522	0.035 (-0.063- 0.133)	0.488
LS-BMD	family.Lactobacillaceae.id.1836.summary.txt.gz	Inverse variance weighted	10	0.0444472	0.0406798	0.274565	-0.0352853	0.12418	0.044 (-0.035- 0.124)	0.275
LS-BMD	family.Lactobacillaceae.id.1836.summary.txt.gz	Simple mode	10	0.0261393	0.0735648	0.730533	-0.118048	0.170326	0.026 (-0.118- 0.170)	0.731
LS-BMD	family.Lactobacillaceae.id.1836.summary.txt.gz	Weighted mode	10	0.0294686	0.0723001	0.693101	-0.11224	0.171177	0.029 (-0.112- 0.171)	0.693
LS-BMD	family.Methanobacteriaceae.id.121.summary.txt.gz	MR Egger	10	0.0257456	0.104846	0.812209	-0.179753	0.231245	0.026 (-0.180- 0.231)	0.812
LS-BMD	family.Methanobacteriaceae.id.121.summary.txt.gz	Weighted median	10	-0.0471578	0.031061	0.128956	-0.108037	0.0137218	-0.047 (-0.108- 0.014)	0.129
LS-BMD	family.Methanobacteriaceae.id.121.summary.txt.gz	Inverse variance weighted	10	-0.033328	0.0249746	0.182048	-0.0822782	0.0156222	-0.033 (-0.082- 0.016)	0.182
LS-BMD	family.Methanobacteriaceae.id.121.summary.txt.gz	Simple mode	10	-0.0635184	0.0491016	0.228012	-0.159758	0.0327207	-0.064 (-0.160- 0.033)	0.228
LS-BMD	family.Methanobacteriaceae.id.121.summary.txt.gz	Weighted mode	10	-0.0627211	0.0532267	0.268863	-0.167045	0.0416033	-0.063 (-0.167- 0.042)	0.269
LS-BMD	family.Oxalobacteraceae.id.2966.summary.txt.gz	MR Egger	11	-0.0491323	0.106367	0.655105	-0.257611	0.159347	-0.049 (-0.258- 0.159)	0.655
LS-BMD	family.Oxalobacteraceae.id.2966.summary.txt.gz	Weighted median	11	-0.0147085	0.036895	0.690145	-0.0870228	0.0576058	-0.015 (-0.087- 0.058)	0.69
LS-BMD	family.Oxalobacteraceae.id.2966.summary.txt.gz	Inverse variance weighted	11	-0.0112383	0.028912	0.697493	-0.0679058	0.0454292	-0.011 (-0.068- 0.045)	0.697
LS-BMD	family.Oxalobacteraceae.id.2966.summary.txt.gz	Simple mode	11	-0.0574887	0.0688389	0.423154	-0.192413	0.0774356	-0.057 (-0.192- 0.077)	0.423
LS-BMD	family.Oxalobacteraceae.id.2966.summary.txt.gz	Weighted mode	11	-0.0359347	0.0631363	0.581805	-0.159682	0.0878125	-0.036 (-0.160- 0.088)	0.582
LS-BMD	family.Pasteurellaceae.id.3689.summary.txt.gz	MR Egger	13	-0.00307338	0.0707487	0.966129	-0.141741	0.135594	-0.003 (-0.142- 0.136)	0.966
LS-BMD	family.Pasteurellaceae.id.3689.summary.txt.gz	Weighted median	13	0.0038141	0.0425923	0.928646	-0.0796669	0.0872951	0.004 (-0.080- 0.087)	0.929
LS-BMD	family.Pasteurellaceae.id.3689.summary.txt.gz	Inverse variance weighted	13	-0.00510977	0.0312057	0.869932	-0.0662729	0.0560534	-0.005 (-0.066- 0.056)	0.87
LS-BMD	family.Pasteurellaceae.id.3689.summary.txt.gz	Simple mode	13	0.0047148	0.0697357	0.94721	-0.131967	0.141397	0.005 (-0.132- 0.141)	0.947
LS-BMD	family.Pasteurellaceae.id.3689.summary.txt.gz	Weighted mode	13	0.011901	0.0652511	0.858323	-0.115991	0.139793	0.012 (-0.116- 0.140)	0.858
LS-BMD	family.Peptococcaceae.id.2024.summary.txt.gz	MR Egger	10	-0.124903	0.140392	0.399604	-0.400071	0.150265	-0.125 (-0.400- 0.150)	0.4
LS-BMD	family.Peptococcaceae.id.2024.summary.txt.gz	Weighted median	10	-0.164795	0.0571108	0.00390747	-0.276733	-0.0528582	-0.165 (-0.277--0.053)	0.00391
LS-BMD	family.Peptococcaceae.id.2024.summary.txt.gz	Inverse variance weighted	10	-0.110771	0.0542651	0.0412217	-0.21713	-0.00441137	-0.111 (-0.217--0.004)	0.0412
LS-BMD	family.Peptococcaceae.id.2024.summary.txt.gz	Simple mode	10	-0.205897	0.113103	0.102031	-0.427578	0.0157842	-0.206 (-0.428- 0.016)	0.102
LS-BMD	family.Peptococcaceae.id.2024.summary.txt.gz	Weighted mode	10	-0.188255	0.0835779	0.0507991	-0.352068	-0.0244427	-0.188 (-0.352--0.024)	0.051
LS-BMD	family.Peptostreptococcaceae.id.2042.summary.txt.gz	MR Egger	13	0.00578475	0.0850679	0.947005	-0.160948	0.172518	0.006 (-0.161- 0.173)	0.947
LS-BMD	family.Peptostreptococcaceae.id.2042.summary.txt.gz	Weighted median	13	0.0508989	0.0540386	0.346245	-0.0550168	0.156815	0.051 (-0.055- 0.157)	0.346
LS-BMD	family.Peptostreptococcaceae.id.2042.summary.txt.gz	Inverse variance weighted	13	0.0712099	0.0394751	0.0712437	-0.00616124	0.148581	0.071 (-0.006- 0.149)	0.071
LS-BMD	family.Peptostreptococcaceae.id.2042.summary.txt.gz	Simple mode	13	0.0966048	0.0966118	0.337082	-0.0927542	0.285964	0.097 (-0.093- 0.286)	0.337
LS-BMD	family.Peptostreptococcaceae.id.2042.summary.txt.gz	Weighted mode	13	0.00488105	0.0814861	0.953221	-0.154832	0.164594	0.005 (-0.155- 0.165)	0.953
LS-BMD	family.Porphyromonadaceae.id.943.summary.txt.gz	MR Egger	10	-0.104525	0.251396	0.688501	-0.597262	0.388211	-0.105 (-0.597- 0.388)	0.689
LS-BMD	family.Porphyromonadaceae.id.943.summary.txt.gz	Weighted median	10	-0.0377919	0.0724559	0.60196	-0.179806	0.104222	-0.038 (-0.180- 0.104)	0.602
LS-BMD	family.Porphyromonadaceae.id.943.summary.txt.gz	Inverse variance weighted	10	0.0547914	0.0623163	0.379267	-0.0673485	0.176931	0.055 (-0.067- 0.177)	0.379
LS-BMD	family.Porphyromonadaceae.id.943.summary.txt.gz	Simple mode	10	-0.0868567	0.127777	0.513763	-0.337299	0.163586	-0.087 (-0.337- 0.164)	0.514
LS-BMD	family.Porphyromonadaceae.id.943.summary.txt.gz	Weighted mode	10	-0.0826532	0.120141	0.508815	-0.31813	0.152824	-0.083 (-0.318- 0.153)	0.509
LS-BMD	family.Prevotellaceae.id.960.summary.txt.gz	MR Egger	16	0.177653	0.166479	0.303975	-0.148646	0.503951	0.178 (-0.149- 0.504)	0.304
LS-BMD	family.Prevotellaceae.id.960.summary.txt.gz	Weighted median	16	0.0901278	0.0557073	0.105688	-0.0190584	0.199314	0.090 (-0.019- 0.199)	0.106
LS-BMD	family.Prevotellaceae.id.960.summary.txt.gz	Inverse variance weighted	16	0.0531807	0.0470419	0.258266	-0.0390213	0.145383	0.053 (-0.039- 0.145)	0.258
LS-BMD	family.Prevotellaceae.id.960.summary.txt.gz	Simple mode	16	0.0953511	0.0939522	0.32625	-0.0887953	0.279497	0.095 (-0.089- 0.279)	0.326
LS-BMD	family.Prevotellaceae.id.960.summary.txt.gz	Weighted mode	16	0.0908556	0.0814356	0.282117	-0.0687582	0.250469	0.091 (-0.069- 0.250)	0.282
LS-BMD	family.Rhodospirillaceae.id.2717.summary.txt.gz	MR Egger	12	0.147765	0.21841	0.514035	-0.280318	0.575849	0.148 (-0.280- 0.576)	0.514
LS-BMD	family.Rhodospirillaceae.id.2717.summary.txt.gz	Weighted median	12	-0.00827251	0.045453	0.855582	-0.0973603	0.0808153	-0.008 (-0.097- 0.081)	0.856
LS-BMD	family.Rhodospirillaceae.id.2717.summary.txt.gz	Inverse variance weighted	12	-0.014615	0.0357878	0.682994	-0.084759	0.055529	-0.015 (-0.085- 0.056)	0.683
LS-BMD	family.Rhodospirillaceae.id.2717.summary.txt.gz	Simple mode	12	-0.0268247	0.0741736	0.724466	-0.172205	0.118555	-0.027 (-0.172- 0.119)	0.724
LS-BMD	family.Rhodospirillaceae.id.2717.summary.txt.gz	Weighted mode	12	-0.0256659	0.0764482	0.743392	-0.175504	0.124173	-0.026 (-0.176- 0.124)	0.743
LS-BMD	family.Rikenellaceae.id.967.summary.txt.gz	MR Egger	20	-0.0208516	0.120191	0.864204	-0.256426	0.214723	-0.021 (-0.256- 0.215)	0.864
LS-BMD	family.Rikenellaceae.id.967.summary.txt.gz	Weighted median	20	0.00395071	0.0551419	0.942883	-0.104127	0.112029	0.004 (-0.104- 0.112)	0.943
LS-BMD	family.Rikenellaceae.id.967.summary.txt.gz	Inverse variance weighted	20	-0.0357225	0.0384632	0.353021	-0.11111	0.0396654	-0.036 (-0.111- 0.040)	0.353
LS-BMD	family.Rikenellaceae.id.967.summary.txt.gz	Simple mode	20	0.0669888	0.0990295	0.506905	-0.127109	0.261087	0.067 (-0.127- 0.261)	0.507
LS-BMD	family.Rikenellaceae.id.967.summary.txt.gz	Weighted mode	20	0.0576714	0.102988	0.582034	-0.144184	0.259527	0.058 (-0.144- 0.260)	0.582
LS-BMD	family.Ruminococcaceae.id.2050.summary.txt.gz	MR Egger	10	-0.0304406	0.12188	0.809068	-0.269326	0.208445	-0.030 (-0.269- 0.208)	0.809
LS-BMD	family.Ruminococcaceae.id.2050.summary.txt.gz	Weighted median	10	0.128985	0.0686017	0.0600809	-0.00547445	0.263444	0.129 (-0.005- 0.263)	0.06
LS-BMD	family.Ruminococcaceae.id.2050.summary.txt.gz	Inverse variance weighted	10	0.0579734	0.0554983	0.296209	-0.0508033	0.16675	0.058 (-0.051- 0.167)	0.296
LS-BMD	family.Ruminococcaceae.id.2050.summary.txt.gz	Simple mode	10	0.13843	0.111318	0.245081	-0.079754	0.356613	0.138 (-0.080- 0.357)	0.245
LS-BMD	family.Ruminococcaceae.id.2050.summary.txt.gz	Weighted mode	10	0.134371	0.0943657	0.188197	-0.0505857	0.319328	0.134 (-0.051- 0.319)	0.188
LS-BMD	family.Streptococcaceae.id.1850.summary.txt.gz	MR Egger	15	-0.0766567	0.169653	0.658829	-0.409177	0.255864	-0.077 (-0.409- 0.256)	0.659
LS-BMD	family.Streptococcaceae.id.1850.summary.txt.gz	Weighted median	15	-0.0696389	0.0609053	0.252874	-0.189013	0.0497355	-0.070 (-0.189- 0.050)	0.253
LS-BMD	family.Streptococcaceae.id.1850.summary.txt.gz	Inverse variance weighted	15	-0.0495767	0.0432255	0.25141	-0.134299	0.0351453	-0.050 (-0.134- 0.035)	0.251
LS-BMD	family.Streptococcaceae.id.1850.summary.txt.gz	Simple mode	15	-0.0699083	0.105465	0.518186	-0.276619	0.136803	-0.070 (-0.277- 0.137)	0.518
LS-BMD	family.Streptococcaceae.id.1850.summary.txt.gz	Weighted mode	15	-0.073969	0.103596	0.486955	-0.277018	0.12908	-0.074 (-0.277- 0.129)	0.487
LS-BMD	family.unknownfamily.id.1000001214.summary.txt.gz	MR Egger	8	0.0737163	0.145671	0.630875	-0.211799	0.359232	0.074 (-0.212- 0.359)	0.631
LS-BMD	family.unknownfamily.id.1000001214.summary.txt.gz	Weighted median	8	-0.0579721	0.0487082	0.233971	-0.15344	0.037496	-0.058 (-0.153- 0.037)	0.234
LS-BMD	family.unknownfamily.id.1000001214.summary.txt.gz	Inverse variance weighted	8	0.0132179	0.0492161	0.788262	-0.0832456	0.109681	0.013 (-0.083- 0.110)	0.788
LS-BMD	family.unknownfamily.id.1000001214.summary.txt.gz	Simple mode	8	-0.0779182	0.0730351	0.321442	-0.221067	0.0652306	-0.078 (-0.221- 0.065)	0.321
LS-BMD	family.unknownfamily.id.1000001214.summary.txt.gz	Weighted mode	8	-0.0805992	0.0711041	0.294314	-0.219963	0.0587649	-0.081 (-0.220- 0.059)	0.294
LS-BMD	family.unknownfamily.id.1000005471.summary.txt.gz	MR Egger	14	-0.0228244	0.103634	0.829387	-0.225948	0.180299	-0.023 (-0.226- 0.180)	0.829
LS-BMD	family.unknownfamily.id.1000005471.summary.txt.gz	Weighted median	14	-0.0289081	0.0473486	0.541507	-0.121711	0.0638953	-0.029 (-0.122- 0.064)	0.542
LS-BMD	family.unknownfamily.id.1000005471.summary.txt.gz	Inverse variance weighted	14	-0.0597359	0.0351805	0.0895109	-0.12869	0.00921787	-0.060 (-0.129- 0.009)	0.09
LS-BMD	family.unknownfamily.id.1000005471.summary.txt.gz	Simple mode	14	-0.0118644	0.0849387	0.891052	-0.178344	0.154616	-0.012 (-0.178- 0.155)	0.891
LS-BMD	family.unknownfamily.id.1000005471.summary.txt.gz	Weighted mode	14	-0.0118644	0.0673273	0.862837	-0.143826	0.120097	-0.012 (-0.144- 0.120)	0.863
LS-BMD	family.unknownfamily.id.1000006161.summary.txt.gz	MR Egger	14	0.188694	0.104632	0.0964714	-0.0163849	0.393773	0.189 (-0.016- 0.394)	0.096
LS-BMD	family.unknownfamily.id.1000006161.summary.txt.gz	Weighted median	14	0.043167	0.0360318	0.230908	-0.0274554	0.113789	0.043 (-0.027- 0.114)	0.231
LS-BMD	family.unknownfamily.id.1000006161.summary.txt.gz	Inverse variance weighted	14	0.0449799	0.0250957	0.0730791	-0.00420764	0.0941674	0.045 (-0.004- 0.094)	0.073
LS-BMD	family.unknownfamily.id.1000006161.summary.txt.gz	Simple mode	14	-0.0151404	0.0692678	0.830373	-0.150905	0.120625	-0.015 (-0.151- 0.121)	0.83
LS-BMD	family.unknownfamily.id.1000006161.summary.txt.gz	Weighted mode	14	-0.0172215	0.0647731	0.794506	-0.144177	0.109734	-0.017 (-0.144- 0.110)	0.795
LS-BMD	family.Veillonellaceae.id.2172.summary.txt.gz	MR Egger	18	0.00892019	0.105837	0.933878	-0.198521	0.216361	0.009 (-0.199- 0.216)	0.934
LS-BMD	family.Veillonellaceae.id.2172.summary.txt.gz	Weighted median	18	0.0662839	0.0535015	0.215377	-0.0385791	0.171147	0.066 (-0.039- 0.171)	0.215
LS-BMD	family.Veillonellaceae.id.2172.summary.txt.gz	Inverse variance weighted	18	-0.0161754	0.0481301	0.736814	-0.11051	0.0781597	-0.016 (-0.111- 0.078)	0.737
LS-BMD	family.Veillonellaceae.id.2172.summary.txt.gz	Simple mode	18	0.0894053	0.120516	0.4683	-0.146805	0.325616	0.089 (-0.147- 0.326)	0.468
LS-BMD	family.Veillonellaceae.id.2172.summary.txt.gz	Weighted mode	18	0.0808005	0.0751637	0.297399	-0.0665204	0.228121	0.081 (-0.067- 0.228)	0.297
LS-BMD	family.Verrucomicrobiaceae.id.4036.summary.txt.gz	MR Egger	12	-0.0472334	0.162103	0.776715	-0.364955	0.270488	-0.047 (-0.365- 0.270)	0.777
LS-BMD	family.Verrucomicrobiaceae.id.4036.summary.txt.gz	Weighted median	12	0.00111775	0.0577532	0.984559	-0.112079	0.114314	0.001 (-0.112- 0.114)	0.985
LS-BMD	family.Verrucomicrobiaceae.id.4036.summary.txt.gz	Inverse variance weighted	12	0.00615746	0.0432679	0.886835	-0.0786477	0.0909626	0.006 (-0.079- 0.091)	0.887
LS-BMD	family.Verrucomicrobiaceae.id.4036.summary.txt.gz	Simple mode	12	-0.0172435	0.0937655	0.857438	-0.201024	0.166537	-0.017 (-0.201- 0.167)	0.857
LS-BMD	family.Verrucomicrobiaceae.id.4036.summary.txt.gz	Weighted mode	12	-0.00770304	0.091975	0.934759	-0.187974	0.172568	-0.008 (-0.188- 0.173)	0.935
LS-BMD	family.Victivallaceae.id.2255.summary.txt.gz	MR Egger	13	0.076964	0.10404	0.474943	-0.126955	0.280883	0.077 (-0.127- 0.281)	0.475
LS-BMD	family.Victivallaceae.id.2255.summary.txt.gz	Weighted median	13	0.0050699	0.0287544	0.860045	-0.0512888	0.0614286	0.005 (-0.051- 0.061)	0.86
LS-BMD	family.Victivallaceae.id.2255.summary.txt.gz	Inverse variance weighted	13	0.0155597	0.022171	0.482802	-0.0278955	0.0590149	0.016 (-0.028- 0.059)	0.483
LS-BMD	family.Victivallaceae.id.2255.summary.txt.gz	Simple mode	13	0.0105282	0.0446766	0.817675	-0.077038	0.0980944	0.011 (-0.077- 0.098)	0.818
LS-BMD	family.Victivallaceae.id.2255.summary.txt.gz	Weighted mode	13	0.0131195	0.0448737	0.775001	-0.074833	0.101072	0.013 (-0.075- 0.101)	0.775
LS-BMD	order.Actinomycetales.id.420.summary.txt.gz	MR Egger	5	0.110397	0.126511	0.447086	-0.137564	0.358358	0.110 (-0.138-0.358)	0.447
LS-BMD	order.Actinomycetales.id.420.summary.txt.gz	Weighted median	5	0.0710756	0.0643106	0.269076	-0.0549732	0.197124	0.071 (-0.055-0.197)	0.269
LS-BMD	order.Actinomycetales.id.420.summary.txt.gz	Inverse variance weighted	5	0.128569	0.0492906	0.00909704	0.0319593	0.225178	0.129 ( 0.032-0.225)	0.0091
LS-BMD	order.Actinomycetales.id.420.summary.txt.gz	Simple mode	5	0.0699486	0.0875032	0.468846	-0.101558	0.241455	0.070 (-0.102-0.241)	0.469
LS-BMD	order.Actinomycetales.id.420.summary.txt.gz	Weighted mode	5	0.0699486	0.0847428	0.455515	-0.0961473	0.236045	0.070 (-0.096-0.236)	0.456
LS-BMD	order.Bacillales.id.1674.summary.txt.gz	MR Egger	9	-0.208532	0.160445	0.234863	-0.523004	0.105941	-0.209 (-0.523-0.106)	0.235
LS-BMD	order.Bacillales.id.1674.summary.txt.gz	Weighted median	9	0.0701035	0.0391699	0.0734973	-0.00666945	0.146876	0.070 (-0.007-0.147)	0.073
LS-BMD	order.Bacillales.id.1674.summary.txt.gz	Inverse variance weighted	9	0.0431554	0.0380592	0.256836	-0.0314406	0.117751	0.043 (-0.031-0.118)	0.257
LS-BMD	order.Bacillales.id.1674.summary.txt.gz	Simple mode	9	0.10042	0.0698383	0.188407	-0.0364631	0.237303	0.100 (-0.036-0.237)	0.188
LS-BMD	order.Bacillales.id.1674.summary.txt.gz	Weighted mode	9	0.0916742	0.0677254	0.212858	-0.0410675	0.224416	0.092 (-0.041-0.224)	0.213
LS-BMD	order.Bacteroidales.id.913.summary.txt.gz	MR Egger	12	-0.21477	0.186242	0.275657	-0.579804	0.150265	-0.215 (-0.580-0.150)	0.276
LS-BMD	order.Bacteroidales.id.913.summary.txt.gz	Weighted median	12	-0.0753973	0.0748771	0.31396	-0.222156	0.0713618	-0.075 (-0.222-0.071)	0.314
LS-BMD	order.Bacteroidales.id.913.summary.txt.gz	Inverse variance weighted	12	-0.0868935	0.0641055	0.175266	-0.21254	0.0387533	-0.087 (-0.213-0.039)	0.175
LS-BMD	order.Bacteroidales.id.913.summary.txt.gz	Simple mode	12	-0.0594837	0.121512	0.634083	-0.297647	0.17868	-0.059 (-0.298-0.179)	0.634
LS-BMD	order.Bacteroidales.id.913.summary.txt.gz	Weighted mode	12	-0.0749541	0.112465	0.518847	-0.295385	0.145477	-0.075 (-0.295-0.145)	0.519
LS-BMD	order.Bifidobacteriales.id.432.summary.txt.gz	MR Egger	21	-0.0179666	0.150707	0.906356	-0.313353	0.27742	-0.018 (-0.313-0.277)	0.906
LS-BMD	order.Bifidobacteriales.id.432.summary.txt.gz	Weighted median	21	0.00444313	0.0488924	0.927591	-0.091386	0.100272	0.004 (-0.091-0.100)	0.928
LS-BMD	order.Bifidobacteriales.id.432.summary.txt.gz	Inverse variance weighted	21	0.00143312	0.0401241	0.971508	-0.0772102	0.0800764	0.001 (-0.077-0.080)	0.972
LS-BMD	order.Bifidobacteriales.id.432.summary.txt.gz	Simple mode	21	0.0994359	0.0933703	0.299582	-0.08357	0.282442	0.099 (-0.084-0.282)	0.3
LS-BMD	order.Bifidobacteriales.id.432.summary.txt.gz	Weighted mode	21	0.0924325	0.081355	0.26932	-0.0670234	0.251888	0.092 (-0.067-0.252)	0.269
LS-BMD	order.Burkholderiales.id.2874.summary.txt.gz	MR Egger	11	0.152718	0.17353	0.401709	-0.1874	0.492836	0.153 (-0.187-0.493)	0.402
LS-BMD	order.Burkholderiales.id.2874.summary.txt.gz	Weighted median	11	-0.0527743	0.0685837	0.441604	-0.187198	0.0816497	-0.053 (-0.187-0.082)	0.442
LS-BMD	order.Burkholderiales.id.2874.summary.txt.gz	Inverse variance weighted	11	0.0152712	0.0513796	0.766296	-0.0854327	0.115975	0.015 (-0.085-0.116)	0.766
LS-BMD	order.Burkholderiales.id.2874.summary.txt.gz	Simple mode	11	-0.0837984	0.11084	0.467068	-0.301045	0.133449	-0.084 (-0.301-0.133)	0.467
LS-BMD	order.Burkholderiales.id.2874.summary.txt.gz	Weighted mode	11	-0.0837984	0.121465	0.505955	-0.321871	0.154274	-0.084 (-0.322-0.154)	0.506
LS-BMD	order.Clostridiales.id.1863.summary.txt.gz	MR Egger	13	0.142361	0.298548	0.642805	-0.442792	0.727514	0.142 (-0.443-0.728)	0.643
LS-BMD	order.Clostridiales.id.1863.summary.txt.gz	Weighted median	13	-0.0122828	0.0713935	0.863403	-0.152214	0.127649	-0.012 (-0.152-0.128)	0.863
LS-BMD	order.Clostridiales.id.1863.summary.txt.gz	Inverse variance weighted	13	0.00396388	0.0572343	0.944785	-0.108215	0.116143	0.004 (-0.108-0.116)	0.945
LS-BMD	order.Clostridiales.id.1863.summary.txt.gz	Simple mode	13	-0.0833962	0.14469	0.575012	-0.366989	0.200197	-0.083 (-0.367-0.200)	0.575
LS-BMD	order.Clostridiales.id.1863.summary.txt.gz	Weighted mode	13	-0.103395	0.134578	0.457167	-0.367168	0.160377	-0.103 (-0.367-0.160)	0.457
LS-BMD	order.Coriobacteriales.id.810.summary.txt.gz	MR Egger	16	-0.0565753	0.199489	0.780867	-0.447574	0.334423	-0.057 (-0.448-0.334)	0.781
LS-BMD	order.Coriobacteriales.id.810.summary.txt.gz	Weighted median	16	0.0196447	0.064284	0.759915	-0.106352	0.145641	0.020 (-0.106-0.146)	0.76
LS-BMD	order.Coriobacteriales.id.810.summary.txt.gz	Inverse variance weighted	16	0.0200354	0.0465288	0.666758	-0.0711611	0.111232	0.020 (-0.071-0.111)	0.667
LS-BMD	order.Coriobacteriales.id.810.summary.txt.gz	Simple mode	16	0.017394	0.121349	0.88793	-0.22045	0.255238	0.017 (-0.220-0.255)	0.888
LS-BMD	order.Coriobacteriales.id.810.summary.txt.gz	Weighted mode	16	0.0196376	0.118516	0.87061	-0.212655	0.25193	0.020 (-0.213-0.252)	0.871
LS-BMD	order.Desulfovibrionales.id.3156.summary.txt.gz	MR Egger	12	0.1326	0.118289	0.288492	-0.0992462	0.364446	0.133 (-0.099-0.364)	0.288
LS-BMD	order.Desulfovibrionales.id.3156.summary.txt.gz	Weighted median	12	0.00919061	0.0606461	0.879546	-0.109676	0.128057	0.009 (-0.110-0.128)	0.88
LS-BMD	order.Desulfovibrionales.id.3156.summary.txt.gz	Inverse variance weighted	12	0.00460297	0.0440994	0.91687	-0.0818318	0.0910377	0.005 (-0.082-0.091)	0.917
LS-BMD	order.Desulfovibrionales.id.3156.summary.txt.gz	Simple mode	12	-0.0158414	0.0934443	0.868459	-0.198992	0.167309	-0.016 (-0.199-0.167)	0.868
LS-BMD	order.Desulfovibrionales.id.3156.summary.txt.gz	Weighted mode	12	0.00203633	0.0772892	0.979453	-0.14945	0.153523	0.002 (-0.149-0.154)	0.979
LS-BMD	order.Enterobacteriales.id.3468.summary.txt.gz	MR Egger	5	0.559694	0.383368	0.240423	-0.191707	1.31109	0.560 (-0.192-1.311)	0.24
LS-BMD	order.Enterobacteriales.id.3468.summary.txt.gz	Weighted median	5	-0.0272455	0.0928895	0.769284	-0.209309	0.154818	-0.027 (-0.209-0.155)	0.769
LS-BMD	order.Enterobacteriales.id.3468.summary.txt.gz	Inverse variance weighted	5	-0.00626592	0.0694415	0.928102	-0.142371	0.129839	-0.006 (-0.142-0.130)	0.928
LS-BMD	order.Enterobacteriales.id.3468.summary.txt.gz	Simple mode	5	-0.0877811	0.125936	0.524171	-0.334615	0.159053	-0.088 (-0.335-0.159)	0.524
LS-BMD	order.Enterobacteriales.id.3468.summary.txt.gz	Weighted mode	5	-0.0908008	0.131808	0.52877	-0.349144	0.167542	-0.091 (-0.349-0.168)	0.529
LS-BMD	order.Erysipelotrichales.id.2148.summary.txt.gz	MR Egger	13	0.0340171	0.257027	0.897099	-0.469757	0.537791	0.034 (-0.470-0.538)	0.897
LS-BMD	order.Erysipelotrichales.id.2148.summary.txt.gz	Weighted median	13	0.165335	0.0706786	0.0193227	0.0268046	0.303865	0.165 ( 0.027-0.304)	0.0193
LS-BMD	order.Erysipelotrichales.id.2148.summary.txt.gz	Inverse variance weighted	13	0.111235	0.0571888	0.0517681	-0.000854565	0.223326	0.111 (-0.001-0.223)	0.052
LS-BMD	order.Erysipelotrichales.id.2148.summary.txt.gz	Simple mode	13	0.24827	0.145025	0.112611	-0.0359796	0.53252	0.248 (-0.036-0.533)	0.113
LS-BMD	order.Erysipelotrichales.id.2148.summary.txt.gz	Weighted mode	13	0.23544	0.140483	0.119589	-0.0399063	0.510787	0.235 (-0.040-0.511)	0.12
LS-BMD	order.Gastranaerophilales.id.1591.summary.txt.gz	MR Egger	8	0.0737163	0.145671	0.630875	-0.211799	0.359232	0.074 (-0.212-0.359)	0.631
LS-BMD	order.Gastranaerophilales.id.1591.summary.txt.gz	Weighted median	8	-0.0579721	0.0485864	0.232801	-0.153201	0.0372572	-0.058 (-0.153-0.037)	0.233
LS-BMD	order.Gastranaerophilales.id.1591.summary.txt.gz	Inverse variance weighted	8	0.0132179	0.0492161	0.788262	-0.0832456	0.109681	0.013 (-0.083-0.110)	0.788
LS-BMD	order.Gastranaerophilales.id.1591.summary.txt.gz	Simple mode	8	-0.0779182	0.0771881	0.346368	-0.229207	0.0733705	-0.078 (-0.229-0.073)	0.346
LS-BMD	order.Gastranaerophilales.id.1591.summary.txt.gz	Weighted mode	8	-0.0805992	0.0703672	0.289685	-0.218519	0.0573204	-0.081 (-0.219-0.057)	0.29
LS-BMD	order.Lactobacillales.id.1800.summary.txt.gz	MR Egger	15	0.00257934	0.111097	0.98183	-0.215171	0.22033	0.003 (-0.215-0.220)	0.982
LS-BMD	order.Lactobacillales.id.1800.summary.txt.gz	Weighted median	15	-0.0794201	0.0608963	0.19217	-0.198777	0.0399366	-0.079 (-0.199-0.040)	0.192
LS-BMD	order.Lactobacillales.id.1800.summary.txt.gz	Inverse variance weighted	15	-0.0536438	0.042282	0.204542	-0.136516	0.0292288	-0.054 (-0.137-0.029)	0.205
LS-BMD	order.Lactobacillales.id.1800.summary.txt.gz	Simple mode	15	-0.0853115	0.0962922	0.390601	-0.274044	0.103421	-0.085 (-0.274-0.103)	0.391
LS-BMD	order.Lactobacillales.id.1800.summary.txt.gz	Weighted mode	15	-0.065276	0.0887077	0.473968	-0.239143	0.108591	-0.065 (-0.239-0.109)	0.474
LS-BMD	order.Methanobacteriales.id.120.summary.txt.gz	MR Egger	10	0.0257456	0.104846	0.812209	-0.179753	0.231245	0.026 (-0.180-0.231)	0.812
LS-BMD	order.Methanobacteriales.id.120.summary.txt.gz	Weighted median	10	-0.0471578	0.0306633	0.124067	-0.107258	0.0129422	-0.047 (-0.107-0.013)	0.124
LS-BMD	order.Methanobacteriales.id.120.summary.txt.gz	Inverse variance weighted	10	-0.033328	0.0249746	0.182048	-0.0822782	0.0156222	-0.033 (-0.082-0.016)	0.182
LS-BMD	order.Methanobacteriales.id.120.summary.txt.gz	Simple mode	10	-0.0635184	0.0516102	0.249617	-0.164674	0.0376376	-0.064 (-0.165-0.038)	0.25
LS-BMD	order.Methanobacteriales.id.120.summary.txt.gz	Weighted mode	10	-0.0627211	0.0526387	0.263915	-0.165893	0.0404508	-0.063 (-0.166-0.040)	0.264
LS-BMD	order.MollicutesRF9.id.11579.summary.txt.gz	MR Egger	14	-0.0228244	0.103634	0.829387	-0.225948	0.180299	-0.023 (-0.226-0.180)	0.829
LS-BMD	order.MollicutesRF9.id.11579.summary.txt.gz	Weighted median	14	-0.0289081	0.0502946	0.565444	-0.127486	0.0696694	-0.029 (-0.127-0.070)	0.565
LS-BMD	order.MollicutesRF9.id.11579.summary.txt.gz	Inverse variance weighted	14	-0.0597359	0.0351805	0.0895109	-0.12869	0.00921787	-0.060 (-0.129-0.009)	0.09
LS-BMD	order.MollicutesRF9.id.11579.summary.txt.gz	Simple mode	14	-0.0118644	0.0820543	0.88725	-0.172691	0.148962	-0.012 (-0.173-0.149)	0.887
LS-BMD	order.MollicutesRF9.id.11579.summary.txt.gz	Weighted mode	14	-0.0118644	0.0724866	0.872502	-0.153938	0.130209	-0.012 (-0.154-0.130)	0.873
LS-BMD	order.NB1n.id.3953.summary.txt.gz	MR Egger	14	0.188694	0.104632	0.0964714	-0.0163849	0.393773	0.189 (-0.016-0.394)	0.096
LS-BMD	order.NB1n.id.3953.summary.txt.gz	Weighted median	14	0.043167	0.034055	0.204953	-0.0235809	0.109915	0.043 (-0.024-0.110)	0.205
LS-BMD	order.NB1n.id.3953.summary.txt.gz	Inverse variance weighted	14	0.0449799	0.0250957	0.0730791	-0.00420764	0.0941674	0.045 (-0.004-0.094)	0.073
LS-BMD	order.NB1n.id.3953.summary.txt.gz	Simple mode	14	-0.0151404	0.062103	0.811195	-0.136862	0.106581	-0.015 (-0.137-0.107)	0.811
LS-BMD	order.NB1n.id.3953.summary.txt.gz	Weighted mode	14	-0.0172215	0.0651403	0.795636	-0.144897	0.110454	-0.017 (-0.145-0.110)	0.796
LS-BMD	order.Pasteurellales.id.3688.summary.txt.gz	MR Egger	13	-0.00307338	0.0707487	0.966129	-0.141741	0.135594	-0.003 (-0.142-0.136)	0.966
LS-BMD	order.Pasteurellales.id.3688.summary.txt.gz	Weighted median	13	0.0038141	0.0427681	0.928938	-0.0800113	0.0876396	0.004 (-0.080-0.088)	0.929
LS-BMD	order.Pasteurellales.id.3688.summary.txt.gz	Inverse variance weighted	13	-0.00510977	0.0312057	0.869932	-0.0662729	0.0560534	-0.005 (-0.066-0.056)	0.87
LS-BMD	order.Pasteurellales.id.3688.summary.txt.gz	Simple mode	13	0.0047148	0.0680988	0.945943	-0.128759	0.138188	0.005 (-0.129-0.138)	0.946
LS-BMD	order.Pasteurellales.id.3688.summary.txt.gz	Weighted mode	13	0.011901	0.0656971	0.859274	-0.116865	0.140667	0.012 (-0.117-0.141)	0.859
LS-BMD	order.Rhodospirillales.id.2667.summary.txt.gz	MR Egger	11	0.119895	0.212854	0.587008	-0.2973	0.537089	0.120 (-0.297-0.537)	0.587
LS-BMD	order.Rhodospirillales.id.2667.summary.txt.gz	Weighted median	11	-0.00102679	0.0483752	0.983066	-0.0958421	0.0937885	-0.001 (-0.096-0.094)	0.983
LS-BMD	order.Rhodospirillales.id.2667.summary.txt.gz	Inverse variance weighted	11	-1.45264e-05	0.0374039	0.99969	-0.0733262	0.0732972	0.000 (-0.073-0.073)	1
LS-BMD	order.Rhodospirillales.id.2667.summary.txt.gz	Simple mode	11	-0.0160591	0.0818932	0.848461	-0.17657	0.144452	-0.016 (-0.177-0.144)	0.848
LS-BMD	order.Rhodospirillales.id.2667.summary.txt.gz	Weighted mode	11	-0.00963439	0.0819721	0.908765	-0.1703	0.151031	-0.010 (-0.170-0.151)	0.909
LS-BMD	order.Selenomonadales.id.2165.summary.txt.gz	MR Egger	12	0.0639944	0.162093	0.701279	-0.253707	0.381696	0.064 (-0.254-0.382)	0.701
LS-BMD	order.Selenomonadales.id.2165.summary.txt.gz	Weighted median	12	0.0357434	0.0665965	0.591464	-0.0947859	0.166273	0.036 (-0.095-0.166)	0.591
LS-BMD	order.Selenomonadales.id.2165.summary.txt.gz	Inverse variance weighted	12	-0.0302549	0.0501059	0.545964	-0.128463	0.0679527	-0.030 (-0.128-0.068)	0.546
LS-BMD	order.Selenomonadales.id.2165.summary.txt.gz	Simple mode	12	0.0560598	0.111129	0.623893	-0.161754	0.273873	0.056 (-0.162-0.274)	0.624
LS-BMD	order.Selenomonadales.id.2165.summary.txt.gz	Weighted mode	12	0.0611494	0.0962001	0.538005	-0.127403	0.249702	0.061 (-0.127-0.250)	0.538
LS-BMD	order.Verrucomicrobiales.id.4030.summary.txt.gz	MR Egger	12	-0.0482374	0.162028	0.772018	-0.365813	0.269338	-0.048 (-0.366-0.269)	0.772
LS-BMD	order.Verrucomicrobiales.id.4030.summary.txt.gz	Weighted median	12	0.00106417	0.0553482	0.98466	-0.107418	0.109547	0.001 (-0.107-0.110)	0.985
LS-BMD	order.Verrucomicrobiales.id.4030.summary.txt.gz	Inverse variance weighted	12	0.00607728	0.0432646	0.88829	-0.0787213	0.0908759	0.006 (-0.079-0.091)	0.888
LS-BMD	order.Verrucomicrobiales.id.4030.summary.txt.gz	Simple mode	12	-0.0167963	0.0880249	0.852148	-0.189325	0.155732	-0.017 (-0.189-0.156)	0.852
LS-BMD	order.Verrucomicrobiales.id.4030.summary.txt.gz	Weighted mode	12	-0.00725987	0.0854522	0.933821	-0.174746	0.160226	-0.007 (-0.175-0.160)	0.934
LS-BMD	order.Victivallales.id.2254.summary.txt.gz	MR Egger	7	0.169477	0.12822	0.243489	-0.0818345	0.420789	0.169 (-0.082-0.421)	0.243
LS-BMD	order.Victivallales.id.2254.summary.txt.gz	Weighted median	7	0.0449008	0.044134	0.308976	-0.0416019	0.131403	0.045 (-0.042-0.131)	0.309
LS-BMD	order.Victivallales.id.2254.summary.txt.gz	Inverse variance weighted	7	0.0452255	0.0338466	0.181487	-0.0211138	0.111565	0.045 (-0.021-0.112)	0.181
LS-BMD	order.Victivallales.id.2254.summary.txt.gz	Simple mode	7	0.0671203	0.0629074	0.327024	-0.0561782	0.190419	0.067 (-0.056-0.190)	0.327
LS-BMD	order.Victivallales.id.2254.summary.txt.gz	Weighted mode	7	0.0612759	0.0645005	0.378789	-0.065145	0.187697	0.061 (-0.065-0.188)	0.379
LS-BMD	phylum.Actinobacteria.id.400.summary.txt.gz	MR Egger	19	-0.0867765	0.190707	0.654848	-0.460562	0.287009	-0.087 (-0.461-0.287)	0.655
LS-BMD	phylum.Actinobacteria.id.400.summary.txt.gz	Weighted median	19	-0.0540837	0.0583824	0.354254	-0.168513	0.0603459	-0.054 (-0.169-0.060)	0.354
LS-BMD	phylum.Actinobacteria.id.400.summary.txt.gz	Inverse variance weighted	19	-0.0317626	0.0466802	0.496233	-0.123256	0.0597307	-0.032 (-0.123-0.060)	0.496
LS-BMD	phylum.Actinobacteria.id.400.summary.txt.gz	Simple mode	19	-0.128386	0.104607	0.235514	-0.333416	0.0766438	-0.128 (-0.333-0.077)	0.236
LS-BMD	phylum.Actinobacteria.id.400.summary.txt.gz	Weighted mode	19	-0.0966064	0.0955367	0.325323	-0.283858	0.0906455	-0.097 (-0.284-0.091)	0.325
LS-BMD	phylum.Bacteroidetes.id.905.summary.txt.gz	MR Egger	11	-0.0665072	0.179585	0.719695	-0.418493	0.285478	-0.067 (-0.418-0.285)	0.72
LS-BMD	phylum.Bacteroidetes.id.905.summary.txt.gz	Weighted median	11	-0.0770173	0.0738176	0.296788	-0.2217	0.0676653	-0.077 (-0.222-0.068)	0.297
LS-BMD	phylum.Bacteroidetes.id.905.summary.txt.gz	Inverse variance weighted	11	-0.092463	0.0610126	0.129652	-0.212048	0.0271217	-0.092 (-0.212-0.027)	0.13
LS-BMD	phylum.Bacteroidetes.id.905.summary.txt.gz	Simple mode	11	-0.0693697	0.114597	0.558441	-0.293979	0.15524	-0.069 (-0.294-0.155)	0.558
LS-BMD	phylum.Bacteroidetes.id.905.summary.txt.gz	Weighted mode	11	-0.0752258	0.106026	0.494222	-0.283036	0.132585	-0.075 (-0.283-0.133)	0.494
LS-BMD	phylum.Cyanobacteria.id.1500.summary.txt.gz	MR Egger	8	0.220368	0.165243	0.230728	-0.103509	0.544245	0.220 (-0.104-0.544)	0.231
LS-BMD	phylum.Cyanobacteria.id.1500.summary.txt.gz	Weighted median	8	0.0135541	0.0515217	0.792492	-0.0874285	0.114537	0.014 (-0.087-0.115)	0.792
LS-BMD	phylum.Cyanobacteria.id.1500.summary.txt.gz	Inverse variance weighted	8	0.0257111	0.0502214	0.608682	-0.0727229	0.124145	0.026 (-0.073-0.124)	0.609
LS-BMD	phylum.Cyanobacteria.id.1500.summary.txt.gz	Simple mode	8	-0.0101648	0.0815249	0.904279	-0.169954	0.149624	-0.010 (-0.170-0.150)	0.904
LS-BMD	phylum.Cyanobacteria.id.1500.summary.txt.gz	Weighted mode	8	0.0198512	0.072523	0.792198	-0.122294	0.161996	0.020 (-0.122-0.162)	0.792
LS-BMD	phylum.Euryarchaeota.id.55.summary.txt.gz	MR Egger	12	0.0681393	0.105518	0.532972	-0.138676	0.274954	0.068 (-0.139-0.275)	0.533
LS-BMD	phylum.Euryarchaeota.id.55.summary.txt.gz	Weighted median	12	0.0202966	0.0313186	0.516941	-0.0410878	0.081681	0.020 (-0.041-0.082)	0.517
LS-BMD	phylum.Euryarchaeota.id.55.summary.txt.gz	Inverse variance weighted	12	0.00712445	0.023939	0.766002	-0.039796	0.0540449	0.007 (-0.040-0.054)	0.766
LS-BMD	phylum.Euryarchaeota.id.55.summary.txt.gz	Simple mode	12	0.0480575	0.0570274	0.417339	-0.0637163	0.159831	0.048 (-0.064-0.160)	0.417
LS-BMD	phylum.Euryarchaeota.id.55.summary.txt.gz	Weighted mode	12	0.0471888	0.0574379	0.428773	-0.0653894	0.159767	0.047 (-0.065-0.160)	0.429
LS-BMD	phylum.Firmicutes.id.1672.summary.txt.gz	MR Egger	14	0.0301538	0.162601	0.855977	-0.288545	0.348853	0.030 (-0.289-0.349)	0.856
LS-BMD	phylum.Firmicutes.id.1672.summary.txt.gz	Weighted median	14	0.0390143	0.0672549	0.56185	-0.0928053	0.170834	0.039 (-0.093-0.171)	0.562
LS-BMD	phylum.Firmicutes.id.1672.summary.txt.gz	Inverse variance weighted	14	0.0328382	0.0588837	0.577063	-0.0825738	0.14825	0.033 (-0.083-0.148)	0.577
LS-BMD	phylum.Firmicutes.id.1672.summary.txt.gz	Simple mode	14	-0.098885	0.124611	0.441703	-0.343123	0.145353	-0.099 (-0.343-0.145)	0.442
LS-BMD	phylum.Firmicutes.id.1672.summary.txt.gz	Weighted mode	14	0.107045	0.112177	0.357366	-0.112823	0.326913	0.107 (-0.113-0.327)	0.357
LS-BMD	phylum.Lentisphaerae.id.2238.summary.txt.gz	MR Egger	8	0.189651	0.128323	0.189904	-0.061862	0.441164	0.190 (-0.062-0.441)	0.19
LS-BMD	phylum.Lentisphaerae.id.2238.summary.txt.gz	Weighted median	8	0.0529205	0.042247	0.210335	-0.0298836	0.135725	0.053 (-0.030-0.136)	0.21
LS-BMD	phylum.Lentisphaerae.id.2238.summary.txt.gz	Inverse variance weighted	8	0.0566603	0.0319866	0.076498	-0.0060334	0.119354	0.057 (-0.006-0.119)	0.076
LS-BMD	phylum.Lentisphaerae.id.2238.summary.txt.gz	Simple mode	8	0.0717392	0.0683431	0.328743	-0.0622133	0.205692	0.072 (-0.062-0.206)	0.329
LS-BMD	phylum.Lentisphaerae.id.2238.summary.txt.gz	Weighted mode	8	0.0623097	0.0630118	0.355674	-0.0611935	0.185813	0.062 (-0.061-0.186)	0.356
LS-BMD	phylum.Proteobacteria.id.2375.summary.txt.gz	MR Egger	12	0.276129	0.157489	0.110089	-0.0325506	0.584808	0.276 (-0.033-0.585)	0.11
LS-BMD	phylum.Proteobacteria.id.2375.summary.txt.gz	Weighted median	12	0.0424838	0.0710861	0.550081	-0.0968449	0.181813	0.042 (-0.097-0.182)	0.55
LS-BMD	phylum.Proteobacteria.id.2375.summary.txt.gz	Inverse variance weighted	12	0.0189285	0.0512328	0.711784	-0.0814877	0.119345	0.019 (-0.081-0.119)	0.712
LS-BMD	phylum.Proteobacteria.id.2375.summary.txt.gz	Simple mode	12	-0.139898	0.131108	0.308812	-0.396869	0.117074	-0.140 (-0.397-0.117)	0.309
LS-BMD	phylum.Proteobacteria.id.2375.summary.txt.gz	Weighted mode	12	0.154696	0.127825	0.251558	-0.0958403	0.405233	0.155 (-0.096-0.405)	0.252
LS-BMD	phylum.Tenericutes.id.3919.summary.txt.gz	MR Egger	12	-0.0168995	0.160531	0.918241	-0.331541	0.297742	-0.017 (-0.332-0.298)	0.918
LS-BMD	phylum.Tenericutes.id.3919.summary.txt.gz	Weighted median	12	-0.017806	0.0573724	0.756289	-0.130256	0.094644	-0.018 (-0.130-0.095)	0.756
LS-BMD	phylum.Tenericutes.id.3919.summary.txt.gz	Inverse variance weighted	12	-0.0206264	0.0483163	0.66945	-0.115326	0.0740737	-0.021 (-0.115-0.074)	0.669
LS-BMD	phylum.Tenericutes.id.3919.summary.txt.gz	Simple mode	12	0.0312846	0.089294	0.732689	-0.143732	0.206301	0.031 (-0.144-0.206)	0.733
LS-BMD	phylum.Tenericutes.id.3919.summary.txt.gz	Weighted mode	12	-0.0101662	0.0796166	0.900699	-0.166215	0.145882	-0.010 (-0.166-0.146)	0.901
LS-BMD	phylum.Verrucomicrobia.id.3982.summary.txt.gz	MR Egger	12	-0.0412226	0.11915	0.736532	-0.274756	0.192311	-0.041 (-0.275-0.192)	0.737
LS-BMD	phylum.Verrucomicrobia.id.3982.summary.txt.gz	Weighted median	12	0.00977055	0.056298	0.862219	-0.100574	0.120115	0.010 (-0.101-0.120)	0.862
LS-BMD	phylum.Verrucomicrobia.id.3982.summary.txt.gz	Inverse variance weighted	12	0.0256288	0.0415338	0.537195	-0.0557774	0.107035	0.026 (-0.056-0.107)	0.537
LS-BMD	phylum.Verrucomicrobia.id.3982.summary.txt.gz	Simple mode	12	0.000794309	0.0856708	0.992768	-0.16712	0.168709	0.001 (-0.167-0.169)	0.993
LS-BMD	phylum.Verrucomicrobia.id.3982.summary.txt.gz	Weighted mode	12	0.00481508	0.0833717	0.95498	-0.158593	0.168224	0.005 (-0.159-0.168)	0.955
LS-BMD	genus..Clostridiuminnocuumgroup.id.14397.summary.txt.gz	MR Egger	9	-0.0122075	0.148445	0.936762	-0.30316	0.278745	-0.012 (-0.303- 0.279)	0.937
LS-BMD	genus..Clostridiuminnocuumgroup.id.14397.summary.txt.gz	Weighted median	9	-0.0134858	0.0390753	0.730001	-0.0900734	0.0631018	-0.013 (-0.090- 0.063)	0.73
LS-BMD	genus..Clostridiuminnocuumgroup.id.14397.summary.txt.gz	Inverse variance weighted	9	-0.0290595	0.0290812	0.317671	-0.0860586	0.0279396	-0.029 (-0.086- 0.028)	0.318
LS-BMD	genus..Clostridiuminnocuumgroup.id.14397.summary.txt.gz	Simple mode	9	-0.00188188	0.065881	0.977911	-0.131009	0.127245	-0.002 (-0.131- 0.127)	0.978
LS-BMD	genus..Clostridiuminnocuumgroup.id.14397.summary.txt.gz	Weighted mode	9	-0.001057	0.0618373	0.986781	-0.122258	0.120144	-0.001 (-0.122- 0.120)	0.987
LS-BMD	genus..Eubacteriumbrachygroup.id.11296.summary.txt.gz	MR Egger	9	-0.00398631	0.151439	0.979735	-0.300807	0.292835	-0.004 (-0.301- 0.293)	0.98
LS-BMD	genus..Eubacteriumbrachygroup.id.11296.summary.txt.gz	Weighted median	9	0.0564893	0.0425439	0.184248	-0.0268968	0.139875	0.056 (-0.027- 0.140)	0.184
LS-BMD	genus..Eubacteriumbrachygroup.id.11296.summary.txt.gz	Inverse variance weighted	9	0.0574388	0.0338115	0.0893577	-0.0088317	0.123709	0.057 (-0.009- 0.124)	0.089
LS-BMD	genus..Eubacteriumbrachygroup.id.11296.summary.txt.gz	Simple mode	9	0.0611797	0.0643109	0.369299	-0.0648697	0.187229	0.061 (-0.065- 0.187)	0.369
LS-BMD	genus..Eubacteriumbrachygroup.id.11296.summary.txt.gz	Weighted mode	9	0.0621501	0.0681532	0.388465	-0.0714302	0.19573	0.062 (-0.071- 0.196)	0.388
LS-BMD	genus..Eubacteriumcoprostanoligenesgroup.id.11375.summary.txt.gz	MR Egger	13	-0.0397243	0.23796	0.870449	-0.506127	0.426678	-0.040 (-0.506- 0.427)	0.87
LS-BMD	genus..Eubacteriumcoprostanoligenesgroup.id.11375.summary.txt.gz	Weighted median	13	0.06145	0.0661883	0.353194	-0.068279	0.191179	0.061 (-0.068- 0.191)	0.353
LS-BMD	genus..Eubacteriumcoprostanoligenesgroup.id.11375.summary.txt.gz	Inverse variance weighted	13	0.022412	0.0585205	0.701736	-0.0922881	0.137112	0.022 (-0.092- 0.137)	0.702
LS-BMD	genus..Eubacteriumcoprostanoligenesgroup.id.11375.summary.txt.gz	Simple mode	13	0.0874568	0.126136	0.50129	-0.159771	0.334684	0.087 (-0.160- 0.335)	0.501
LS-BMD	genus..Eubacteriumcoprostanoligenesgroup.id.11375.summary.txt.gz	Weighted mode	13	0.079655	0.112966	0.494192	-0.141758	0.301068	0.080 (-0.142- 0.301)	0.494
LS-BMD	genus..Eubacteriumeligensgroup.id.14372.summary.txt.gz	MR Egger	7	0.0238996	0.27033	0.932983	-0.505948	0.553747	0.024 (-0.506- 0.554)	0.933
LS-BMD	genus..Eubacteriumeligensgroup.id.14372.summary.txt.gz	Weighted median	7	0.0569643	0.0789799	0.470756	-0.0978364	0.211765	0.057 (-0.098- 0.212)	0.471
LS-BMD	genus..Eubacteriumeligensgroup.id.14372.summary.txt.gz	Inverse variance weighted	7	0.00804041	0.0624074	0.897486	-0.114278	0.130359	0.008 (-0.114- 0.130)	0.897
LS-BMD	genus..Eubacteriumeligensgroup.id.14372.summary.txt.gz	Simple mode	7	0.0759457	0.112926	0.526288	-0.14539	0.297282	0.076 (-0.145- 0.297)	0.526
LS-BMD	genus..Eubacteriumeligensgroup.id.14372.summary.txt.gz	Weighted mode	7	0.0729043	0.108408	0.526303	-0.139576	0.285384	0.073 (-0.140- 0.285)	0.526
LS-BMD	genus..Eubacteriumfissicatenagroup.id.14373.summary.txt.gz	MR Egger	9	0.0234067	0.159978	0.8878	-0.29015	0.336964	0.023 (-0.290- 0.337)	0.888
LS-BMD	genus..Eubacteriumfissicatenagroup.id.14373.summary.txt.gz	Weighted median	9	0.0337426	0.0379858	0.374382	-0.0407096	0.108195	0.034 (-0.041- 0.108)	0.374
LS-BMD	genus..Eubacteriumfissicatenagroup.id.14373.summary.txt.gz	Inverse variance weighted	9	0.0170678	0.0283393	0.546998	-0.0384773	0.0726128	0.017 (-0.038- 0.073)	0.547
LS-BMD	genus..Eubacteriumfissicatenagroup.id.14373.summary.txt.gz	Simple mode	9	0.0519427	0.067904	0.466269	-0.0811491	0.185035	0.052 (-0.081- 0.185)	0.466
LS-BMD	genus..Eubacteriumfissicatenagroup.id.14373.summary.txt.gz	Weighted mode	9	0.0559959	0.0646904	0.411915	-0.0707972	0.182789	0.056 (-0.071- 0.183)	0.412
LS-BMD	genus..Eubacteriumhalliigroup.id.11338.summary.txt.gz	MR Egger	16	-0.0108287	0.0927204	0.908686	-0.192561	0.170903	-0.011 (-0.193- 0.171)	0.909
LS-BMD	genus..Eubacteriumhalliigroup.id.11338.summary.txt.gz	Weighted median	16	0.0299662	0.0583482	0.607548	-0.0843962	0.144329	0.030 (-0.084- 0.144)	0.608
LS-BMD	genus..Eubacteriumhalliigroup.id.11338.summary.txt.gz	Inverse variance weighted	16	0.0481273	0.0430857	0.263988	-0.0363206	0.132575	0.048 (-0.036- 0.133)	0.264
LS-BMD	genus..Eubacteriumhalliigroup.id.11338.summary.txt.gz	Simple mode	16	0.0539842	0.096595	0.584497	-0.135342	0.24331	0.054 (-0.135- 0.243)	0.584
LS-BMD	genus..Eubacteriumhalliigroup.id.11338.summary.txt.gz	Weighted mode	16	0.0245777	0.0873292	0.782221	-0.146588	0.195743	0.025 (-0.147- 0.196)	0.782
LS-BMD	genus..Eubacteriumnodatumgroup.id.11297.summary.txt.gz	MR Egger	11	0.0901397	0.10052	0.393216	-0.10688	0.287159	0.090 (-0.107- 0.287)	0.393
LS-BMD	genus..Eubacteriumnodatumgroup.id.11297.summary.txt.gz	Weighted median	11	0.0106374	0.0315064	0.735645	-0.0511151	0.0723899	0.011 (-0.051- 0.072)	0.736
LS-BMD	genus..Eubacteriumnodatumgroup.id.11297.summary.txt.gz	Inverse variance weighted	11	0.0104589	0.0228736	0.647492	-0.0343734	0.0552912	0.010 (-0.034- 0.055)	0.647
LS-BMD	genus..Eubacteriumnodatumgroup.id.11297.summary.txt.gz	Simple mode	11	0.0433347	0.0469572	0.377812	-0.0487015	0.135371	0.043 (-0.049- 0.135)	0.378
LS-BMD	genus..Eubacteriumnodatumgroup.id.11297.summary.txt.gz	Weighted mode	11	0.0405787	0.0507864	0.44285	-0.0589627	0.14012	0.041 (-0.059- 0.140)	0.443
LS-BMD	genus..Eubacteriumoxidoreducensgroup.id.11339.summary.txt.gz	MR Egger	5	0.0649825	0.135279	0.663825	-0.200165	0.33013	0.065 (-0.200- 0.330)	0.664
LS-BMD	genus..Eubacteriumoxidoreducensgroup.id.11339.summary.txt.gz	Weighted median	5	0.00350345	0.0528339	0.947131	-0.100051	0.107058	0.004 (-0.100- 0.107)	0.947
LS-BMD	genus..Eubacteriumoxidoreducensgroup.id.11339.summary.txt.gz	Inverse variance weighted	5	0.0056842	0.0424292	0.893427	-0.0774771	0.0888455	0.006 (-0.077- 0.089)	0.893
LS-BMD	genus..Eubacteriumoxidoreducensgroup.id.11339.summary.txt.gz	Simple mode	5	-0.0324997	0.0722144	0.675991	-0.17404	0.109041	-0.032 (-0.174- 0.109)	0.676
LS-BMD	genus..Eubacteriumoxidoreducensgroup.id.11339.summary.txt.gz	Weighted mode	5	-0.00738663	0.0690158	0.91992	-0.142658	0.127884	-0.007 (-0.143- 0.128)	0.92
LS-BMD	genus..Eubacteriumrectalegroup.id.14374.summary.txt.gz	MR Egger	9	0.311481	0.197483	0.158743	-0.0755851	0.698547	0.311 (-0.076- 0.699)	0.159
LS-BMD	genus..Eubacteriumrectalegroup.id.14374.summary.txt.gz	Weighted median	9	0.0174668	0.074356	0.814281	-0.128271	0.163204	0.017 (-0.128- 0.163)	0.814
LS-BMD	genus..Eubacteriumrectalegroup.id.14374.summary.txt.gz	Inverse variance weighted	9	0.0056334	0.0564053	0.920445	-0.104921	0.116188	0.006 (-0.105- 0.116)	0.92
LS-BMD	genus..Eubacteriumrectalegroup.id.14374.summary.txt.gz	Simple mode	9	0.0165687	0.118678	0.892419	-0.21604	0.249177	0.017 (-0.216- 0.249)	0.892
LS-BMD	genus..Eubacteriumrectalegroup.id.14374.summary.txt.gz	Weighted mode	9	0.0280803	0.12244	0.82436	-0.211902	0.268062	0.028 (-0.212- 0.268)	0.824
LS-BMD	genus..Eubacteriumruminantiumgroup.id.11340.summary.txt.gz	MR Egger	17	-0.0169264	0.126044	0.894959	-0.263972	0.230119	-0.017 (-0.264- 0.230)	0.895
LS-BMD	genus..Eubacteriumruminantiumgroup.id.11340.summary.txt.gz	Weighted median	17	-0.0223375	0.0393838	0.570595	-0.0995297	0.0548547	-0.022 (-0.100- 0.055)	0.571
LS-BMD	genus..Eubacteriumruminantiumgroup.id.11340.summary.txt.gz	Inverse variance weighted	17	-0.0340913	0.0320782	0.287892	-0.0969646	0.0287819	-0.034 (-0.097- 0.029)	0.288
LS-BMD	genus..Eubacteriumruminantiumgroup.id.11340.summary.txt.gz	Simple mode	17	-0.0102628	0.0711731	0.887147	-0.149762	0.129236	-0.010 (-0.150- 0.129)	0.887
LS-BMD	genus..Eubacteriumruminantiumgroup.id.11340.summary.txt.gz	Weighted mode	17	-0.00676801	0.0689654	0.923043	-0.14194	0.128404	-0.007 (-0.142- 0.128)	0.923
LS-BMD	genus..Eubacteriumventriosumgroup.id.11341.summary.txt.gz	MR Egger	14	-0.105396	0.194385	0.597605	-0.486391	0.275599	-0.105 (-0.486- 0.276)	0.598
LS-BMD	genus..Eubacteriumventriosumgroup.id.11341.summary.txt.gz	Weighted median	14	-0.111349	0.0617075	0.0711592	-0.232296	0.009598	-0.111 (-0.232- 0.010)	0.071
LS-BMD	genus..Eubacteriumventriosumgroup.id.11341.summary.txt.gz	Inverse variance weighted	14	-0.112921	0.0437817	0.00990324	-0.198734	-0.0271092	-0.113 (-0.199--0.027)	0.0099
LS-BMD	genus..Eubacteriumventriosumgroup.id.11341.summary.txt.gz	Simple mode	14	-0.142984	0.109658	0.21488	-0.357913	0.071945	-0.143 (-0.358- 0.072)	0.215
LS-BMD	genus..Eubacteriumventriosumgroup.id.11341.summary.txt.gz	Weighted mode	14	-0.144873	0.113696	0.224896	-0.367718	0.0779713	-0.145 (-0.368- 0.078)	0.225
LS-BMD	genus..Eubacteriumxylanophilumgroup.id.14375.summary.txt.gz	MR Egger	9	-0.115086	0.16902	0.517817	-0.446364	0.216193	-0.115 (-0.446- 0.216)	0.518
LS-BMD	genus..Eubacteriumxylanophilumgroup.id.14375.summary.txt.gz	Weighted median	9	0.00495315	0.0683475	0.942228	-0.129008	0.138914	0.005 (-0.129- 0.139)	0.942
LS-BMD	genus..Eubacteriumxylanophilumgroup.id.14375.summary.txt.gz	Inverse variance weighted	9	-0.00884725	0.0519587	0.864794	-0.110686	0.0929918	-0.009 (-0.111- 0.093)	0.865
LS-BMD	genus..Eubacteriumxylanophilumgroup.id.14375.summary.txt.gz	Simple mode	9	0.0223605	0.102832	0.833302	-0.179189	0.22391	0.022 (-0.179- 0.224)	0.833
LS-BMD	genus..Eubacteriumxylanophilumgroup.id.14375.summary.txt.gz	Weighted mode	9	0.017487	0.0902132	0.851132	-0.159331	0.194305	0.017 (-0.159- 0.194)	0.851
LS-BMD	genus..Ruminococcusgauvreauiigroup.id.11342.summary.txt.gz	MR Egger	12	-0.216455	0.190183	0.281595	-0.589214	0.156304	-0.216 (-0.589- 0.156)	0.282
LS-BMD	genus..Ruminococcusgauvreauiigroup.id.11342.summary.txt.gz	Weighted median	12	-0.0873382	0.0586616	0.136528	-0.202315	0.0276387	-0.087 (-0.202- 0.028)	0.137
LS-BMD	genus..Ruminococcusgauvreauiigroup.id.11342.summary.txt.gz	Inverse variance weighted	12	-0.0747271	0.0441134	0.0902699	-0.161189	0.0117352	-0.075 (-0.161- 0.012)	0.09
LS-BMD	genus..Ruminococcusgauvreauiigroup.id.11342.summary.txt.gz	Simple mode	12	-0.087327	0.0976171	0.390162	-0.278656	0.104002	-0.087 (-0.279- 0.104)	0.39
LS-BMD	genus..Ruminococcusgauvreauiigroup.id.11342.summary.txt.gz	Weighted mode	12	-0.0657024	0.0920713	0.490336	-0.246162	0.114757	-0.066 (-0.246- 0.115)	0.49
LS-BMD	genus..Ruminococcusgnavusgroup.id.14376.summary.txt.gz	MR Egger	12	0.00864789	0.166974	0.959715	-0.318621	0.335917	0.009 (-0.319- 0.336)	0.96
LS-BMD	genus..Ruminococcusgnavusgroup.id.14376.summary.txt.gz	Weighted median	12	-0.057662	0.0434904	0.184888	-0.142903	0.0275793	-0.058 (-0.143- 0.028)	0.185
LS-BMD	genus..Ruminococcusgnavusgroup.id.14376.summary.txt.gz	Inverse variance weighted	12	-0.0326947	0.035655	0.359157	-0.102578	0.0371891	-0.033 (-0.103- 0.037)	0.359
LS-BMD	genus..Ruminococcusgnavusgroup.id.14376.summary.txt.gz	Simple mode	12	-0.0998716	0.0796283	0.235758	-0.255943	0.0561997	-0.100 (-0.256- 0.056)	0.236
LS-BMD	genus..Ruminococcusgnavusgroup.id.14376.summary.txt.gz	Weighted mode	12	-0.0969103	0.0789323	0.24516	-0.251618	0.057797	-0.097 (-0.252- 0.058)	0.245
LS-BMD	genus..Ruminococcustorquesgroup.id.14377.summary.txt.gz	MR Egger	10	0.24444	0.149691	0.14112	-0.0489544	0.537834	0.244 (-0.049- 0.538)	0.141
LS-BMD	genus..Ruminococcustorquesgroup.id.14377.summary.txt.gz	Weighted median	10	0.0892488	0.0716497	0.212902	-0.0511846	0.229682	0.089 (-0.051- 0.230)	0.213
LS-BMD	genus..Ruminococcustorquesgroup.id.14377.summary.txt.gz	Inverse variance weighted	10	0.0824937	0.0551262	0.134536	-0.0255537	0.190541	0.082 (-0.026- 0.191)	0.135
LS-BMD	genus..Ruminococcustorquesgroup.id.14377.summary.txt.gz	Simple mode	10	0.0735714	0.121601	0.560106	-0.164766	0.311909	0.074 (-0.165- 0.312)	0.56
LS-BMD	genus..Ruminococcustorquesgroup.id.14377.summary.txt.gz	Weighted mode	10	0.104297	0.116728	0.394851	-0.12449	0.333085	0.104 (-0.124- 0.333)	0.395
LS-BMD	genus.Actinomyces.id.423.summary.txt.gz	MR Egger	6	0.118003	0.125679	0.400931	-0.128329	0.364334	0.118 (-0.128- 0.364)	0.401
LS-BMD	genus.Actinomyces.id.423.summary.txt.gz	Weighted median	6	0.0399788	0.0585373	0.494631	-0.0747543	0.154712	0.040 (-0.075- 0.155)	0.495
LS-BMD	genus.Actinomyces.id.423.summary.txt.gz	Inverse variance weighted	6	0.036561	0.0477371	0.443747	-0.0570037	0.130126	0.037 (-0.057- 0.130)	0.444
LS-BMD	genus.Actinomyces.id.423.summary.txt.gz	Simple mode	6	0.0232904	0.0836267	0.791776	-0.140618	0.187199	0.023 (-0.141- 0.187)	0.792
LS-BMD	genus.Actinomyces.id.423.summary.txt.gz	Weighted mode	6	0.0311782	0.0776383	0.70458	-0.120993	0.183349	0.031 (-0.121- 0.183)	0.705
LS-BMD	genus.Adlercreutzia.id.812.summary.txt.gz	MR Egger	8	-0.160218	0.197351	0.447886	-0.547027	0.226591	-0.160 (-0.547- 0.227)	0.448
LS-BMD	genus.Adlercreutzia.id.812.summary.txt.gz	Weighted median	8	-0.0691503	0.0597007	0.246748	-0.186164	0.0478629	-0.069 (-0.186- 0.048)	0.247
LS-BMD	genus.Adlercreutzia.id.812.summary.txt.gz	Inverse variance weighted	8	-0.0526413	0.043656	0.227887	-0.138207	0.0329245	-0.053 (-0.138- 0.033)	0.228
LS-BMD	genus.Adlercreutzia.id.812.summary.txt.gz	Simple mode	8	-0.0890801	0.0912119	0.361289	-0.267855	0.0896953	-0.089 (-0.268- 0.090)	0.361
LS-BMD	genus.Adlercreutzia.id.812.summary.txt.gz	Weighted mode	8	-0.0832044	0.0880574	0.376179	-0.255797	0.0893881	-0.083 (-0.256- 0.089)	0.376
LS-BMD	genus.Akkermansia.id.4037.summary.txt.gz	MR Egger	12	-0.0486931	0.161779	0.769591	-0.36578	0.268394	-0.049 (-0.366- 0.268)	0.77
LS-BMD	genus.Akkermansia.id.4037.summary.txt.gz	Weighted median	12	0.000974884	0.054309	0.985678	-0.105471	0.107421	0.001 (-0.105- 0.107)	0.986
LS-BMD	genus.Akkermansia.id.4037.summary.txt.gz	Inverse variance weighted	12	0.00602956	0.043256	0.88914	-0.0787522	0.0908114	0.006 (-0.079- 0.091)	0.889
LS-BMD	genus.Akkermansia.id.4037.summary.txt.gz	Simple mode	12	-0.0170787	0.0872466	0.848373	-0.188082	0.153925	-0.017 (-0.188- 0.154)	0.848
LS-BMD	genus.Akkermansia.id.4037.summary.txt.gz	Weighted mode	12	-0.00752781	0.0850704	0.931078	-0.174266	0.15921	-0.008 (-0.174- 0.159)	0.931
LS-BMD	genus.Alistipes.id.968.summary.txt.gz	MR Egger	14	-0.156304	0.270649	0.574267	-0.686776	0.374167	-0.156 (-0.687- 0.374)	0.574
LS-BMD	genus.Alistipes.id.968.summary.txt.gz	Weighted median	14	-0.0693446	0.0715034	0.332143	-0.209491	0.0708022	-0.069 (-0.209- 0.071)	0.332
LS-BMD	genus.Alistipes.id.968.summary.txt.gz	Inverse variance weighted	14	-0.0907189	0.0540884	0.0934968	-0.196732	0.0152944	-0.091 (-0.197- 0.015)	0.093
LS-BMD	genus.Alistipes.id.968.summary.txt.gz	Simple mode	14	0.0440375	0.142462	0.76213	-0.235187	0.323262	0.044 (-0.235- 0.323)	0.762
LS-BMD	genus.Alistipes.id.968.summary.txt.gz	Weighted mode	14	0.0388875	0.136488	0.780198	-0.22863	0.306405	0.039 (-0.229- 0.306)	0.78
LS-BMD	genus.Allisonella.id.2174.summary.txt.gz	MR Egger	8	0.2306	0.1776	0.241812	-0.117496	0.578696	0.231 (-0.117- 0.579)	0.242
LS-BMD	genus.Allisonella.id.2174.summary.txt.gz	Weighted median	8	0.0187918	0.0369963	0.611497	-0.053721	0.0913047	0.019 (-0.054- 0.091)	0.611
LS-BMD	genus.Allisonella.id.2174.summary.txt.gz	Inverse variance weighted	8	0.0113914	0.0264036	0.666153	-0.0403597	0.0631426	0.011 (-0.040- 0.063)	0.666
LS-BMD	genus.Allisonella.id.2174.summary.txt.gz	Simple mode	8	0.0666422	0.0565082	0.276789	-0.0441139	0.177398	0.067 (-0.044- 0.177)	0.277
LS-BMD	genus.Allisonella.id.2174.summary.txt.gz	Weighted mode	8	0.0572909	0.0552596	0.33433	-0.051018	0.1656	0.057 (-0.051- 0.166)	0.334
LS-BMD	genus.Alloprevotella.id.961.summary.txt.gz	MR Egger	6	-0.0752884	0.289655	0.807752	-0.643012	0.492435	-0.075 (-0.643- 0.492)	0.808
LS-BMD	genus.Alloprevotella.id.961.summary.txt.gz	Weighted median	6	-0.0130889	0.039731	0.741824	-0.0909616	0.0647838	-0.013 (-0.091- 0.065)	0.742
LS-BMD	genus.Alloprevotella.id.961.summary.txt.gz	Inverse variance weighted	6	0.0172919	0.0302229	0.567223	-0.041945	0.0765289	0.017 (-0.042- 0.077)	0.567
LS-BMD	genus.Alloprevotella.id.961.summary.txt.gz	Simple mode	6	-0.0295109	0.0604797	0.646231	-0.148051	0.0890294	-0.030 (-0.148- 0.089)	0.646
LS-BMD	genus.Alloprevotella.id.961.summary.txt.gz	Weighted mode	6	-0.0283568	0.06001	0.656451	-0.145976	0.0892627	-0.028 (-0.146- 0.089)	0.656
LS-BMD	genus.Anaerofilum.id.2053.summary.txt.gz	MR Egger	11	0.312819	0.144405	0.0584687	0.0297847	0.595853	0.313 ( 0.030- 0.596)	0.058
LS-BMD	genus.Anaerofilum.id.2053.summary.txt.gz	Weighted median	11	0.0309594	0.040112	0.440219	-0.0476602	0.109579	0.031 (-0.048- 0.110)	0.44
LS-BMD	genus.Anaerofilum.id.2053.summary.txt.gz	Inverse variance weighted	11	0.0139185	0.0300729	0.64349	-0.0450244	0.0728613	0.014 (-0.045- 0.073)	0.643
LS-BMD	genus.Anaerofilum.id.2053.summary.txt.gz	Simple mode	11	0.0450519	0.0650406	0.504282	-0.0824277	0.172531	0.045 (-0.082- 0.173)	0.504
LS-BMD	genus.Anaerofilum.id.2053.summary.txt.gz	Weighted mode	11	0.0473772	0.0736036	0.534266	-0.0968859	0.19164	0.047 (-0.097- 0.192)	0.534
LS-BMD	genus.Anaerostipes.id.1991.summary.txt.gz	MR Egger	13	0.061599	0.165775	0.717263	-0.263321	0.386519	0.062 (-0.263- 0.387)	0.717
LS-BMD	genus.Anaerostipes.id.1991.summary.txt.gz	Weighted median	13	0.0431021	0.0667482	0.518446	-0.0877243	0.173929	0.043 (-0.088- 0.174)	0.518
LS-BMD	genus.Anaerostipes.id.1991.summary.txt.gz	Inverse variance weighted	13	0.0158963	0.0475249	0.738015	-0.0772526	0.109045	0.016 (-0.077- 0.109)	0.738
LS-BMD	genus.Anaerostipes.id.1991.summary.txt.gz	Simple mode	13	0.121328	0.125324	0.352095	-0.124307	0.366964	0.121 (-0.124- 0.367)	0.352
LS-BMD	genus.Anaerostipes.id.1991.summary.txt.gz	Weighted mode	13	0.123231	0.118686	0.319603	-0.109394	0.355857	0.123 (-0.109- 0.356)	0.32
LS-BMD	genus.Anaerotruncus.id.2054.summary.txt.gz	MR Egger	12	-0.150926	0.149373	0.336131	-0.443698	0.141846	-0.151 (-0.444- 0.142)	0.336
LS-BMD	genus.Anaerotruncus.id.2054.summary.txt.gz	Weighted median	12	-0.0911738	0.0652794	0.162513	-0.219122	0.0367739	-0.091 (-0.219- 0.037)	0.163
LS-BMD	genus.Anaerotruncus.id.2054.summary.txt.gz	Inverse variance weighted	12	-0.0447881	0.0486769	0.357515	-0.140195	0.0506185	-0.045 (-0.140- 0.051)	0.358
LS-BMD	genus.Anaerotruncus.id.2054.summary.txt.gz	Simple mode	12	-0.111982	0.100411	0.288522	-0.308788	0.084824	-0.112 (-0.309- 0.085)	0.289
LS-BMD	genus.Anaerotruncus.id.2054.summary.txt.gz	Weighted mode	12	-0.115031	0.0967274	0.259386	-0.304617	0.0745544	-0.115 (-0.305- 0.075)	0.259
LS-BMD	genus.Bacteroides.id.918.summary.txt.gz	MR Egger	9	-0.200455	0.308202	0.536189	-0.80453	0.403621	-0.200 (-0.805- 0.404)	0.536
LS-BMD	genus.Bacteroides.id.918.summary.txt.gz	Weighted median	9	0.000865044	0.0805169	0.991428	-0.156948	0.158678	0.001 (-0.157- 0.159)	0.991
LS-BMD	genus.Bacteroides.id.918.summary.txt.gz	Inverse variance weighted	9	-0.0238644	0.0587091	0.684386	-0.138934	0.0912055	-0.024 (-0.139- 0.091)	0.684
LS-BMD	genus.Bacteroides.id.918.summary.txt.gz	Simple mode	9	0.0897946	0.137935	0.5333	-0.180558	0.360147	0.090 (-0.181- 0.360)	0.533
LS-BMD	genus.Bacteroides.id.918.summary.txt.gz	Weighted mode	9	0.0835886	0.130063	0.538413	-0.171336	0.338513	0.084 (-0.171- 0.339)	0.538
LS-BMD	genus.Barnesiella.id.944.summary.txt.gz	MR Egger	13	0.207505	0.138195	0.161365	-0.0633569	0.478367	0.208 (-0.063- 0.478)	0.161
LS-BMD	genus.Barnesiella.id.944.summary.txt.gz	Weighted median	13	0.0852857	0.0554942	0.124333	-0.023483	0.194054	0.085 (-0.023- 0.194)	0.124
LS-BMD	genus.Barnesiella.id.944.summary.txt.gz	Inverse variance weighted	13	0.0826357	0.0427846	0.0534295	-0.00122222	0.166494	0.083 (-0.001- 0.166)	0.053
LS-BMD	genus.Barnesiella.id.944.summary.txt.gz	Simple mode	13	0.0932215	0.0980061	0.360278	-0.0988705	0.285314	0.093 (-0.099- 0.285)	0.36
LS-BMD	genus.Barnesiella.id.944.summary.txt.gz	Weighted mode	13	0.0995549	0.0979971	0.329724	-0.0925194	0.291629	0.100 (-0.093- 0.292)	0.33
LS-BMD	genus.Bifidobacterium.id.436.summary.txt.gz	MR Egger	20	-0.011605	0.123719	0.926303	-0.254093	0.230883	-0.012 (-0.254- 0.231)	0.926
LS-BMD	genus.Bifidobacterium.id.436.summary.txt.gz	Weighted median	20	-0.0126369	0.0508623	0.803783	-0.112327	0.0870531	-0.013 (-0.112- 0.087)	0.804
LS-BMD	genus.Bifidobacterium.id.436.summary.txt.gz	Inverse variance weighted	20	0.00648378	0.0420505	0.87746	-0.0759352	0.0889028	0.006 (-0.076- 0.089)	0.877
LS-BMD	genus.Bifidobacterium.id.436.summary.txt.gz	Simple mode	20	0.0131384	0.0988332	0.895642	-0.180575	0.206852	0.013 (-0.181- 0.207)	0.896
LS-BMD	genus.Bifidobacterium.id.436.summary.txt.gz	Weighted mode	20	-0.00338802	0.0701515	0.961985	-0.140885	0.134109	-0.003 (-0.141- 0.134)	0.962
LS-BMD	genus.Bilophila.id.3170.summary.txt.gz	MR Egger	13	-0.0279668	0.213249	0.898027	-0.445934	0.390001	-0.028 (-0.446- 0.390)	0.898
LS-BMD	genus.Bilophila.id.3170.summary.txt.gz	Weighted median	13	0.0025897	0.0611804	0.966236	-0.117324	0.122503	0.003 (-0.117- 0.123)	0.966
LS-BMD	genus.Bilophila.id.3170.summary.txt.gz	Inverse variance weighted	13	0.0389339	0.0447009	0.383762	-0.04868	0.126548	0.039 (-0.049- 0.127)	0.384
LS-BMD	genus.Bilophila.id.3170.summary.txt.gz	Simple mode	13	-0.0268327	0.1058	0.804084	-0.2342	0.180535	-0.027 (-0.234- 0.181)	0.804
LS-BMD	genus.Bilophila.id.3170.summary.txt.gz	Weighted mode	13	-0.0331878	0.108588	0.765123	-0.24602	0.179645	-0.033 (-0.246- 0.180)	0.765
LS-BMD	genus.Blautia.id.1992.summary.txt.gz	MR Egger	12	0.0232135	0.0957248	0.813292	-0.164407	0.210834	0.023 (-0.164- 0.211)	0.813
LS-BMD	genus.Blautia.id.1992.summary.txt.gz	Weighted median	12	-0.00027758	0.0607778	0.996356	-0.119402	0.118847	0.000 (-0.119- 0.119)	0.996
LS-BMD	genus.Blautia.id.1992.summary.txt.gz	Inverse variance weighted	12	-0.0031907	0.0450578	0.943546	-0.0915039	0.0851225	-0.003 (-0.092- 0.085)	0.944
LS-BMD	genus.Blautia.id.1992.summary.txt.gz	Simple mode	12	-0.00503678	0.0860804	0.95439	-0.173754	0.163681	-0.005 (-0.174- 0.164)	0.954
LS-BMD	genus.Blautia.id.1992.summary.txt.gz	Weighted mode	12	4.03596e-05	0.0744912	0.999577	-0.145962	0.146043	0.000 (-0.146- 0.146)	1
LS-BMD	genus.Butyricicoccus.id.2055.summary.txt.gz	MR Egger	8	0.179602	0.0851759	0.0795261	0.0126575	0.346547	0.180 ( 0.013- 0.347)	0.08
LS-BMD	genus.Butyricicoccus.id.2055.summary.txt.gz	Weighted median	8	0.101294	0.0610295	0.0969624	-0.0183234	0.220912	0.101 (-0.018- 0.221)	0.097
LS-BMD	genus.Butyricicoccus.id.2055.summary.txt.gz	Inverse variance weighted	8	0.0547342	0.046981	0.244008	-0.0373486	0.146817	0.055 (-0.037- 0.147)	0.244
LS-BMD	genus.Butyricicoccus.id.2055.summary.txt.gz	Simple mode	8	0.104118	0.0884386	0.277551	-0.0692213	0.277458	0.104 (-0.069- 0.277)	0.278
LS-BMD	genus.Butyricicoccus.id.2055.summary.txt.gz	Weighted mode	8	0.105023	0.0635845	0.142576	-0.0196025	0.229649	0.105 (-0.020- 0.230)	0.143
LS-BMD	genus.Butyricimonas.id.945.summary.txt.gz	MR Egger	12	0.158135	0.16039	0.347417	-0.15623	0.4725	0.158 (-0.156- 0.472)	0.347
LS-BMD	genus.Butyricimonas.id.945.summary.txt.gz	Weighted median	12	0.00447582	0.0565888	0.936958	-0.106438	0.11539	0.004 (-0.106- 0.115)	0.937
LS-BMD	genus.Butyricimonas.id.945.summary.txt.gz	Inverse variance weighted	12	-0.0315359	0.0482104	0.513027	-0.126028	0.0629564	-0.032 (-0.126- 0.063)	0.513
LS-BMD	genus.Butyricimonas.id.945.summary.txt.gz	Simple mode	12	0.041351	0.0925439	0.663671	-0.140035	0.222737	0.041 (-0.140- 0.223)	0.664
LS-BMD	genus.Butyricimonas.id.945.summary.txt.gz	Weighted mode	12	0.041351	0.0871703	0.644513	-0.129503	0.212205	0.041 (-0.130- 0.212)	0.645
LS-BMD	genus.Butyrivibrio.id.1993.summary.txt.gz	MR Egger	14	0.0118224	0.0924648	0.900378	-0.169409	0.193054	0.012 (-0.169- 0.193)	0.9
LS-BMD	genus.Butyrivibrio.id.1993.summary.txt.gz	Weighted median	14	-0.00941812	0.0272197	0.72934	-0.0627688	0.0439325	-0.009 (-0.063- 0.044)	0.729
LS-BMD	genus.Butyrivibrio.id.1993.summary.txt.gz	Inverse variance weighted	14	-0.0281315	0.0210727	0.181885	-0.0694339	0.013171	-0.028 (-0.069- 0.013)	0.182
LS-BMD	genus.Butyrivibrio.id.1993.summary.txt.gz	Simple mode	14	0.00773475	0.0466057	0.870741	-0.0836125	0.099082	0.008 (-0.084- 0.099)	0.871
LS-BMD	genus.Butyrivibrio.id.1993.summary.txt.gz	Weighted mode	14	0.00773475	0.0479874	0.874427	-0.0863206	0.10179	0.008 (-0.086- 0.102)	0.874
LS-BMD	genus.CandidatusSoleaferrea.id.11350.summary.txt.gz	MR Egger	10	0.766378	0.439855	0.119618	-0.0957383	1.6285	0.766 (-0.096- 1.628)	0.12
LS-BMD	genus.CandidatusSoleaferrea.id.11350.summary.txt.gz	Weighted median	10	0.0123313	0.05148	0.81069	-0.0885695	0.113232	0.012 (-0.089- 0.113)	0.811
LS-BMD	genus.CandidatusSoleaferrea.id.11350.summary.txt.gz	Inverse variance weighted	10	-0.01803	0.0460451	0.695374	-0.108278	0.0722184	-0.018 (-0.108- 0.072)	0.695
LS-BMD	genus.CandidatusSoleaferrea.id.11350.summary.txt.gz	Simple mode	10	0.0267253	0.0890224	0.770837	-0.147759	0.201209	0.027 (-0.148- 0.201)	0.771
LS-BMD	genus.CandidatusSoleaferrea.id.11350.summary.txt.gz	Weighted mode	10	0.0267253	0.093956	0.782506	-0.157429	0.210879	0.027 (-0.157- 0.211)	0.783
LS-BMD	genus.Catenibacterium.id.2153.summary.txt.gz	MR Egger	5	0.39529	0.442181	0.437214	-0.471385	1.26196	0.395 (-0.471- 1.262)	0.437
LS-BMD	genus.Catenibacterium.id.2153.summary.txt.gz	Weighted median	5	0.0852883	0.0483675	0.0778436	-0.00951208	0.180089	0.085 (-0.010- 0.180)	0.078
LS-BMD	genus.Catenibacterium.id.2153.summary.txt.gz	Inverse variance weighted	5	0.0308819	0.0468374	0.509676	-0.0609194	0.122683	0.031 (-0.061- 0.123)	0.51
LS-BMD	genus.Catenibacterium.id.2153.summary.txt.gz	Simple mode	5	0.0981878	0.0726163	0.247722	-0.0441401	0.240516	0.098 (-0.044- 0.241)	0.248
LS-BMD	genus.Catenibacterium.id.2153.summary.txt.gz	Weighted mode	5	0.0961627	0.0682319	0.231527	-0.0375718	0.229897	0.096 (-0.038- 0.230)	0.232
LS-BMD	genus.ChristensenellaceaeR.7group.id.11283.summary.txt.gz	MR Egger	10	-0.075351	0.19819	0.713696	-0.463804	0.313102	-0.075 (-0.464- 0.313)	0.714
LS-BMD	genus.ChristensenellaceaeR.7group.id.11283.summary.txt.gz	Weighted median	10	0.0475759	0.0742912	0.521914	-0.0980348	0.193187	0.048 (-0.098- 0.193)	0.522
LS-BMD	genus.ChristensenellaceaeR.7group.id.11283.summary.txt.gz	Inverse variance weighted	10	0.052898	0.0647497	0.41395	-0.0740113	0.179807	0.053 (-0.074- 0.180)	0.414
LS-BMD	genus.ChristensenellaceaeR.7group.id.11283.summary.txt.gz	Simple mode	10	0.0160995	0.129898	0.904087	-0.238501	0.2707	0.016 (-0.239- 0.271)	0.904
LS-BMD	genus.ChristensenellaceaeR.7group.id.11283.summary.txt.gz	Weighted mode	10	0.00588436	0.124735	0.963404	-0.238596	0.250365	0.006 (-0.239- 0.250)	0.963
LS-BMD	genus.Clostridiumsensustricto1.id.1873.summary.txt.gz	MR Egger	6	-0.0326616	0.143137	0.830693	-0.31321	0.247887	-0.033 (-0.313- 0.248)	0.831
LS-BMD	genus.Clostridiumsensustricto1.id.1873.summary.txt.gz	Weighted median	6	-0.0839449	0.0734795	0.253277	-0.227965	0.0600749	-0.084 (-0.228- 0.060)	0.253
LS-BMD	genus.Clostridiumsensustricto1.id.1873.summary.txt.gz	Inverse variance weighted	6	-0.107443	0.0634474	0.0903761	-0.2318	0.016914	-0.107 (-0.232- 0.017)	0.09
LS-BMD	genus.Clostridiumsensustricto1.id.1873.summary.txt.gz	Simple mode	6	-0.169465	0.119849	0.216501	-0.404369	0.0654395	-0.169 (-0.404- 0.065)	0.217
LS-BMD	genus.Clostridiumsensustricto1.id.1873.summary.txt.gz	Weighted mode	6	-0.0176193	0.0969471	0.862923	-0.207636	0.172397	-0.018 (-0.208- 0.172)	0.863
LS-BMD	genus.Collinsella.id.815.summary.txt.gz	MR Egger	10	-0.0804159	0.197244	0.694188	-0.467014	0.306182	-0.080 (-0.467- 0.306)	0.694
LS-BMD	genus.Collinsella.id.815.summary.txt.gz	Weighted median	10	-0.0134812	0.0691795	0.845493	-0.149073	0.122111	-0.013 (-0.149- 0.122)	0.845
LS-BMD	genus.Collinsella.id.815.summary.txt.gz	Inverse variance weighted	10	-0.0689952	0.0512862	0.178529	-0.169516	0.0315257	-0.069 (-0.170- 0.032)	0.179
LS-BMD	genus.Collinsella.id.815.summary.txt.gz	Simple mode	10	9.59032e-05	0.113185	0.999342	-0.221747	0.221939	0.000 (-0.222- 0.222)	0.999
LS-BMD	genus.Collinsella.id.815.summary.txt.gz	Weighted mode	10	-0.00321085	0.111572	0.977669	-0.221892	0.21547	-0.003 (-0.222- 0.215)	0.978
LS-BMD	genus.Coprobacter.id.949.summary.txt.gz	MR Egger	11	-0.0356625	0.109615	0.752357	-0.250507	0.179182	-0.036 (-0.251- 0.179)	0.752
LS-BMD	genus.Coprobacter.id.949.summary.txt.gz	Weighted median	11	-0.00144971	0.0411129	0.971871	-0.0820309	0.0791315	-0.001 (-0.082- 0.079)	0.972
LS-BMD	genus.Coprobacter.id.949.summary.txt.gz	Inverse variance weighted	11	0.00750077	0.0319089	0.814156	-0.0550408	0.0700423	0.008 (-0.055- 0.070)	0.814
LS-BMD	genus.Coprobacter.id.949.summary.txt.gz	Simple mode	11	-0.0178075	0.0649249	0.789454	-0.14506	0.109445	-0.018 (-0.145- 0.109)	0.789
LS-BMD	genus.Coprobacter.id.949.summary.txt.gz	Weighted mode	11	-0.0178075	0.0608469	0.775764	-0.137067	0.101452	-0.018 (-0.137- 0.101)	0.776
LS-BMD	genus.Coprococcus1.id.11301.summary.txt.gz	MR Egger	12	0.2059	0.104747	0.0776972	0.000597245	0.411204	0.206 ( 0.001- 0.411)	0.078
LS-BMD	genus.Coprococcus1.id.11301.summary.txt.gz	Weighted median	12	0.0403559	0.0636371	0.525978	-0.0843728	0.165085	0.040 (-0.084- 0.165)	0.526
LS-BMD	genus.Coprococcus1.id.11301.summary.txt.gz	Inverse variance weighted	12	-0.000517107	0.0439905	0.990621	-0.0867385	0.0857043	-0.001 (-0.087- 0.086)	0.991
LS-BMD	genus.Coprococcus1.id.11301.summary.txt.gz	Simple mode	12	0.0599405	0.104566	0.57802	-0.145009	0.264891	0.060 (-0.145- 0.265)	0.578
LS-BMD	genus.Coprococcus1.id.11301.summary.txt.gz	Weighted mode	12	0.0858326	0.0932392	0.377026	-0.0969163	0.268581	0.086 (-0.097- 0.269)	0.377
LS-BMD	genus.Coprococcus2.id.11302.summary.txt.gz	MR Egger	9	-0.0202857	0.284566	0.945164	-0.578034	0.537463	-0.020 (-0.578- 0.537)	0.945
LS-BMD	genus.Coprococcus2.id.11302.summary.txt.gz	Weighted median	9	0.0254407	0.0661587	0.700578	-0.10423	0.155112	0.025 (-0.104- 0.155)	0.701
LS-BMD	genus.Coprococcus2.id.11302.summary.txt.gz	Inverse variance weighted	9	0.0302382	0.0480615	0.529247	-0.0639623	0.124439	0.030 (-0.064- 0.124)	0.529
LS-BMD	genus.Coprococcus2.id.11302.summary.txt.gz	Simple mode	9	-0.00743556	0.113764	0.949491	-0.230412	0.215541	-0.007 (-0.230- 0.216)	0.949
LS-BMD	genus.Coprococcus2.id.11302.summary.txt.gz	Weighted mode	9	-0.00587931	0.104182	0.956381	-0.210075	0.198317	-0.006 (-0.210- 0.198)	0.956
LS-BMD	genus.Coprococcus3.id.11303.summary.txt.gz	MR Egger	10	0.0373214	0.648214	0.955499	-1.23318	1.30782	0.037 (-1.233- 1.308)	0.955
LS-BMD	genus.Coprococcus3.id.11303.summary.txt.gz	Weighted median	10	-0.0910113	0.0753171	0.226903	-0.238633	0.0566102	-0.091 (-0.239- 0.057)	0.227
LS-BMD	genus.Coprococcus3.id.11303.summary.txt.gz	Inverse variance weighted	10	-0.0568147	0.0625104	0.363411	-0.179335	0.0657056	-0.057 (-0.179- 0.066)	0.363
LS-BMD	genus.Coprococcus3.id.11303.summary.txt.gz	Simple mode	10	-0.196478	0.139631	0.192974	-0.470155	0.077199	-0.196 (-0.470- 0.077)	0.193
LS-BMD	genus.Coprococcus3.id.11303.summary.txt.gz	Weighted mode	10	-0.188947	0.144577	0.223654	-0.472318	0.0944245	-0.189 (-0.472- 0.094)	0.224
LS-BMD	genus.DefluviitaleaceaeUCG011.id.11287.summary.txt.gz	MR Egger	10	-0.0293655	0.168361	0.865869	-0.359353	0.300622	-0.029 (-0.359- 0.301)	0.866
LS-BMD	genus.DefluviitaleaceaeUCG011.id.11287.summary.txt.gz	Weighted median	10	-0.0262387	0.0517154	0.611897	-0.127601	0.0751235	-0.026 (-0.128- 0.075)	0.612
LS-BMD	genus.DefluviitaleaceaeUCG011.id.11287.summary.txt.gz	Inverse variance weighted	10	0.0133472	0.0451211	0.767376	-0.0750902	0.101785	0.013 (-0.075- 0.102)	0.767
LS-BMD	genus.DefluviitaleaceaeUCG011.id.11287.summary.txt.gz	Simple mode	10	-0.0641032	0.101833	0.544673	-0.263697	0.13549	-0.064 (-0.264- 0.135)	0.545
LS-BMD	genus.DefluviitaleaceaeUCG011.id.11287.summary.txt.gz	Weighted mode	10	-0.069145	0.0954676	0.487296	-0.256262	0.117972	-0.069 (-0.256- 0.118)	0.487
LS-BMD	genus.Desulfovibrio.id.3173.summary.txt.gz	MR Egger	10	-0.124707	0.112098	0.298242	-0.344419	0.0950055	-0.125 (-0.344- 0.095)	0.298
LS-BMD	genus.Desulfovibrio.id.3173.summary.txt.gz	Weighted median	10	0.0402091	0.0521773	0.44093	-0.0620585	0.142477	0.040 (-0.062- 0.142)	0.441
LS-BMD	genus.Desulfovibrio.id.3173.summary.txt.gz	Inverse variance weighted	10	0.00724568	0.0388406	0.852014	-0.0688819	0.0833733	0.007 (-0.069- 0.083)	0.852
LS-BMD	genus.Desulfovibrio.id.3173.summary.txt.gz	Simple mode	10	0.038808	0.0858486	0.661929	-0.129455	0.207071	0.039 (-0.129- 0.207)	0.662
LS-BMD	genus.Desulfovibrio.id.3173.summary.txt.gz	Weighted mode	10	0.043069	0.0792781	0.600142	-0.112316	0.198454	0.043 (-0.112- 0.198)	0.6
LS-BMD	genus.Dialister.id.2183.summary.txt.gz	MR Egger	11	0.0252166	0.178666	0.890869	-0.324969	0.375402	0.025 (-0.325- 0.375)	0.891
LS-BMD	genus.Dialister.id.2183.summary.txt.gz	Weighted median	11	0.0231822	0.0593158	0.695926	-0.0930768	0.139441	0.023 (-0.093- 0.139)	0.696
LS-BMD	genus.Dialister.id.2183.summary.txt.gz	Inverse variance weighted	11	0.0352116	0.0439937	0.423492	-0.0510161	0.121439	0.035 (-0.051- 0.121)	0.423
LS-BMD	genus.Dialister.id.2183.summary.txt.gz	Simple mode	11	0.0257377	0.0949231	0.791796	-0.160312	0.211787	0.026 (-0.160- 0.212)	0.792
LS-BMD	genus.Dialister.id.2183.summary.txt.gz	Weighted mode	11	0.0131202	0.0985317	0.89671	-0.180002	0.206242	0.013 (-0.180- 0.206)	0.897
LS-BMD	genus.Dorea.id.1997.summary.txt.gz	MR Egger	11	-0.0797413	0.157042	0.623823	-0.387543	0.22806	-0.080 (-0.388- 0.228)	0.624
LS-BMD	genus.Dorea.id.1997.summary.txt.gz	Weighted median	11	-0.0532697	0.0738178	0.470518	-0.197953	0.0914133	-0.053 (-0.198- 0.091)	0.471
LS-BMD	genus.Dorea.id.1997.summary.txt.gz	Inverse variance weighted	11	0.00874181	0.0590443	0.882299	-0.106985	0.124469	0.009 (-0.107- 0.124)	0.882
LS-BMD	genus.Dorea.id.1997.summary.txt.gz	Simple mode	11	-0.117418	0.139965	0.421121	-0.391749	0.156913	-0.117 (-0.392- 0.157)	0.421
LS-BMD	genus.Dorea.id.1997.summary.txt.gz	Weighted mode	11	-0.132971	0.14209	0.371411	-0.411467	0.145524	-0.133 (-0.411- 0.146)	0.371
LS-BMD	genus.Eggerthella.id.819.summary.txt.gz	MR Egger	10	-0.180432	0.143903	0.245296	-0.462482	0.101618	-0.180 (-0.462- 0.102)	0.245
LS-BMD	genus.Eggerthella.id.819.summary.txt.gz	Weighted median	10	-0.0068497	0.0426647	0.87245	-0.0904726	0.0767732	-0.007 (-0.090- 0.077)	0.872
LS-BMD	genus.Eggerthella.id.819.summary.txt.gz	Inverse variance weighted	10	-0.0130791	0.0310102	0.673195	-0.0738591	0.0477009	-0.013 (-0.074- 0.048)	0.673
LS-BMD	genus.Eggerthella.id.819.summary.txt.gz	Simple mode	10	0.0164312	0.0722537	0.825187	-0.125186	0.158048	0.016 (-0.125- 0.158)	0.825
LS-BMD	genus.Eggerthella.id.819.summary.txt.gz	Weighted mode	10	0.0176826	0.0675722	0.799455	-0.114759	0.150124	0.018 (-0.115- 0.150)	0.799
LS-BMD	genus.Eisenbergiella.id.11304.summary.txt.gz	MR Egger	11	-0.120945	0.301401	0.697578	-0.71169	0.469801	-0.121 (-0.712- 0.470)	0.698
LS-BMD	genus.Eisenbergiella.id.11304.summary.txt.gz	Weighted median	11	-0.0396091	0.0449829	0.378568	-0.127776	0.0485573	-0.040 (-0.128- 0.049)	0.379
LS-BMD	genus.Eisenbergiella.id.11304.summary.txt.gz	Inverse variance weighted	11	-0.0264644	0.0368714	0.472913	-0.0987324	0.0458036	-0.026 (-0.099- 0.046)	0.473
LS-BMD	genus.Eisenbergiella.id.11304.summary.txt.gz	Simple mode	11	-0.0738624	0.0829158	0.393958	-0.236377	0.0886525	-0.074 (-0.236- 0.089)	0.394
LS-BMD	genus.Eisenbergiella.id.11304.summary.txt.gz	Weighted mode	11	-0.0629234	0.0874581	0.488325	-0.234341	0.108494	-0.063 (-0.234- 0.108)	0.488
LS-BMD	genus.Enterorhabdus.id.820.summary.txt.gz	MR Egger	6	-0.118707	0.130369	0.414044	-0.37423	0.136817	-0.119 (-0.374- 0.137)	0.414
LS-BMD	genus.Enterorhabdus.id.820.summary.txt.gz	Weighted median	6	-0.0272155	0.0616586	0.65893	-0.148066	0.0936353	-0.027 (-0.148- 0.094)	0.659
LS-BMD	genus.Enterorhabdus.id.820.summary.txt.gz	Inverse variance weighted	6	-0.0140684	0.0477692	0.768369	-0.107696	0.0795591	-0.014 (-0.108- 0.080)	0.768
LS-BMD	genus.Enterorhabdus.id.820.summary.txt.gz	Simple mode	6	-0.0603318	0.0949469	0.553089	-0.246428	0.125764	-0.060 (-0.246- 0.126)	0.553
LS-BMD	genus.Enterorhabdus.id.820.summary.txt.gz	Weighted mode	6	-0.0433082	0.0757979	0.592477	-0.191872	0.105256	-0.043 (-0.192- 0.105)	0.592
LS-BMD	genus.Erysipelatoclostridium.id.11381.summary.txt.gz	MR Egger	14	-0.0310635	0.134097	0.820713	-0.293894	0.231767	-0.031 (-0.294- 0.232)	0.821
LS-BMD	genus.Erysipelatoclostridium.id.11381.summary.txt.gz	Weighted median	14	-0.00757252	0.047073	0.872198	-0.0998355	0.0846905	-0.008 (-0.100- 0.085)	0.872
LS-BMD	genus.Erysipelatoclostridium.id.11381.summary.txt.gz	Inverse variance weighted	14	-0.000281938	0.0345597	0.993491	-0.0680189	0.067455	0.000 (-0.068- 0.067)	0.993
LS-BMD	genus.Erysipelatoclostridium.id.11381.summary.txt.gz	Simple mode	14	-0.00545002	0.0744589	0.942765	-0.15139	0.140489	-0.005 (-0.151- 0.140)	0.943
LS-BMD	genus.Erysipelatoclostridium.id.11381.summary.txt.gz	Weighted mode	14	-0.00790078	0.0761294	0.918927	-0.157114	0.141313	-0.008 (-0.157- 0.141)	0.919
LS-BMD	genus.ErysipelotrichaceaeUCG003.id.11384.summary.txt.gz	MR Egger	17	0.113566	0.109503	0.316116	-0.101059	0.328191	0.114 (-0.101- 0.328)	0.316
LS-BMD	genus.ErysipelotrichaceaeUCG003.id.11384.summary.txt.gz	Weighted median	17	0.026248	0.0502107	0.601144	-0.072165	0.124661	0.026 (-0.072- 0.125)	0.601
LS-BMD	genus.ErysipelotrichaceaeUCG003.id.11384.summary.txt.gz	Inverse variance weighted	17	0.00411509	0.0403608	0.91879	-0.074992	0.0832222	0.004 (-0.075- 0.083)	0.919
LS-BMD	genus.ErysipelotrichaceaeUCG003.id.11384.summary.txt.gz	Simple mode	17	0.0265056	0.0825511	0.752305	-0.135295	0.188306	0.027 (-0.135- 0.188)	0.752
LS-BMD	genus.ErysipelotrichaceaeUCG003.id.11384.summary.txt.gz	Weighted mode	17	0.0166752	0.0777206	0.832826	-0.135657	0.169008	0.017 (-0.136- 0.169)	0.833
LS-BMD	genus.Escherichia.Shigella.id.3504.summary.txt.gz	MR Egger	9	0.0140327	0.189197	0.94295	-0.356793	0.384859	0.014 (-0.357- 0.385)	0.943
LS-BMD	genus.Escherichia.Shigella.id.3504.summary.txt.gz	Weighted median	9	0.0662822	0.06563	0.312525	-0.0623527	0.194917	0.066 (-0.062- 0.195)	0.313
LS-BMD	genus.Escherichia.Shigella.id.3504.summary.txt.gz	Inverse variance weighted	9	-0.0117942	0.0564267	0.834434	-0.122391	0.0988022	-0.012 (-0.122- 0.099)	0.834
LS-BMD	genus.Escherichia.Shigella.id.3504.summary.txt.gz	Simple mode	9	0.0670273	0.110069	0.559446	-0.148709	0.282763	0.067 (-0.149- 0.283)	0.559
LS-BMD	genus.Escherichia.Shigella.id.3504.summary.txt.gz	Weighted mode	9	0.0625674	0.104394	0.56553	-0.142045	0.26718	0.063 (-0.142- 0.267)	0.566
LS-BMD	genus.Faecalibacterium.id.2057.summary.txt.gz	MR Egger	9	0.0493957	0.119693	0.692184	-0.185203	0.283995	0.049 (-0.185- 0.284)	0.692
LS-BMD	genus.Faecalibacterium.id.2057.summary.txt.gz	Weighted median	9	-0.00101922	0.066983	0.98786	-0.132306	0.130267	-0.001 (-0.132- 0.130)	0.988
LS-BMD	genus.Faecalibacterium.id.2057.summary.txt.gz	Inverse variance weighted	9	-0.0159841	0.0601636	0.790487	-0.133905	0.101936	-0.016 (-0.134- 0.102)	0.79
LS-BMD	genus.Faecalibacterium.id.2057.summary.txt.gz	Simple mode	9	-0.0726421	0.116307	0.549644	-0.300603	0.155319	-0.073 (-0.301- 0.155)	0.55
LS-BMD	genus.Faecalibacterium.id.2057.summary.txt.gz	Weighted mode	9	0.00669571	0.082623	0.937401	-0.155245	0.168637	0.007 (-0.155- 0.169)	0.937
LS-BMD	genus.FamilyXIIIAD3011group.id.11293.summary.txt.gz	MR Egger	12	0.0327047	0.206736	0.877452	-0.372499	0.437908	0.033 (-0.372- 0.438)	0.877
LS-BMD	genus.FamilyXIIIAD3011group.id.11293.summary.txt.gz	Weighted median	12	0.0795664	0.0630345	0.206853	-0.0439813	0.203114	0.080 (-0.044- 0.203)	0.207
LS-BMD	genus.FamilyXIIIAD3011group.id.11293.summary.txt.gz	Inverse variance weighted	12	0.0626132	0.0467374	0.180349	-0.0289921	0.154218	0.063 (-0.029- 0.154)	0.18
LS-BMD	genus.FamilyXIIIAD3011group.id.11293.summary.txt.gz	Simple mode	12	0.114533	0.0998349	0.275628	-0.0811431	0.31021	0.115 (-0.081- 0.310)	0.276
LS-BMD	genus.FamilyXIIIAD3011group.id.11293.summary.txt.gz	Weighted mode	12	0.110713	0.087731	0.233065	-0.0612399	0.282666	0.111 (-0.061- 0.283)	0.233
LS-BMD	genus.FamilyXIIIUCG001.id.11294.summary.txt.gz	MR Egger	8	-0.0143283	0.134259	0.918489	-0.277477	0.24882	-0.014 (-0.277- 0.249)	0.918
LS-BMD	genus.FamilyXIIIUCG001.id.11294.summary.txt.gz	Weighted median	8	-0.092476	0.0614879	0.132589	-0.212992	0.0280403	-0.092 (-0.213- 0.028)	0.133
LS-BMD	genus.FamilyXIIIUCG001.id.11294.summary.txt.gz	Inverse variance weighted	8	-0.0826144	0.0494145	0.0945506	-0.179467	0.014238	-0.083 (-0.179- 0.014)	0.095
LS-BMD	genus.FamilyXIIIUCG001.id.11294.summary.txt.gz	Simple mode	8	-0.0975678	0.0871966	0.300088	-0.268473	0.0733376	-0.098 (-0.268- 0.073)	0.3
LS-BMD	genus.FamilyXIIIUCG001.id.11294.summary.txt.gz	Weighted mode	8	-0.101793	0.0943795	0.316546	-0.286777	0.0831911	-0.102 (-0.287- 0.083)	0.317
LS-BMD	genus.Flavonifractor.id.2059.summary.txt.gz	MR Egger	6	0.278709	0.236267	0.303512	-0.184375	0.741793	0.279 (-0.184- 0.742)	0.304
LS-BMD	genus.Flavonifractor.id.2059.summary.txt.gz	Weighted median	6	-0.097928	0.0694936	0.158786	-0.234135	0.0382794	-0.098 (-0.234- 0.038)	0.159
LS-BMD	genus.Flavonifractor.id.2059.summary.txt.gz	Inverse variance weighted	6	-0.114403	0.0573653	0.0461213	-0.226839	-0.00196658	-0.114 (-0.227--0.002)	0.0461
LS-BMD	genus.Flavonifractor.id.2059.summary.txt.gz	Simple mode	6	-0.0564675	0.114497	0.642781	-0.280881	0.167946	-0.056 (-0.281- 0.168)	0.643
LS-BMD	genus.Flavonifractor.id.2059.summary.txt.gz	Weighted mode	6	-0.0600211	0.111891	0.614663	-0.279327	0.159285	-0.060 (-0.279- 0.159)	0.615
LS-BMD	genus.Fusicatenibacter.id.11305.summary.txt.gz	MR Egger	19	-0.113066	0.182189	0.543097	-0.470156	0.244025	-0.113 (-0.470- 0.244)	0.543
LS-BMD	genus.Fusicatenibacter.id.11305.summary.txt.gz	Weighted median	19	0.0479454	0.0566671	0.397503	-0.0631221	0.159013	0.048 (-0.063- 0.159)	0.398
LS-BMD	genus.Fusicatenibacter.id.11305.summary.txt.gz	Inverse variance weighted	19	0.0261925	0.0452821	0.562975	-0.0625605	0.114945	0.026 (-0.063- 0.115)	0.563
LS-BMD	genus.Fusicatenibacter.id.11305.summary.txt.gz	Simple mode	19	0.0608762	0.102523	0.560047	-0.140068	0.261821	0.061 (-0.140- 0.262)	0.56
LS-BMD	genus.Fusicatenibacter.id.11305.summary.txt.gz	Weighted mode	19	0.0579978	0.0947643	0.548177	-0.12774	0.243736	0.058 (-0.128- 0.244)	0.548
LS-BMD	genus.Gordonibacter.id.821.summary.txt.gz	MR Egger	12	-0.165204	0.118004	0.19177	-0.396491	0.0660843	-0.165 (-0.396- 0.066)	0.192
LS-BMD	genus.Gordonibacter.id.821.summary.txt.gz	Weighted median	12	-0.0258689	0.0337582	0.443497	-0.0920349	0.040297	-0.026 (-0.092- 0.040)	0.443
LS-BMD	genus.Gordonibacter.id.821.summary.txt.gz	Inverse variance weighted	12	-0.0228276	0.0282145	0.418472	-0.078128	0.0324728	-0.023 (-0.078- 0.032)	0.418
LS-BMD	genus.Gordonibacter.id.821.summary.txt.gz	Simple mode	12	-0.00484363	0.062704	0.939815	-0.127744	0.118056	-0.005 (-0.128- 0.118)	0.94
LS-BMD	genus.Gordonibacter.id.821.summary.txt.gz	Weighted mode	12	-0.000924874	0.0574967	0.987454	-0.113618	0.111769	-0.001 (-0.114- 0.112)	0.987
LS-BMD	genus.Haemophilus.id.3698.summary.txt.gz	MR Egger	9	0.0518074	0.0974982	0.611601	-0.139289	0.242904	0.052 (-0.139- 0.243)	0.612
LS-BMD	genus.Haemophilus.id.3698.summary.txt.gz	Weighted median	9	0.0161778	0.0502114	0.747306	-0.0822365	0.114592	0.016 (-0.082- 0.115)	0.747
LS-BMD	genus.Haemophilus.id.3698.summary.txt.gz	Inverse variance weighted	9	-0.0108072	0.0402809	0.788471	-0.0897577	0.0681432	-0.011 (-0.090- 0.068)	0.788
LS-BMD	genus.Haemophilus.id.3698.summary.txt.gz	Simple mode	9	0.0348617	0.0788226	0.669999	-0.119631	0.189354	0.035 (-0.120- 0.189)	0.67
LS-BMD	genus.Haemophilus.id.3698.summary.txt.gz	Weighted mode	9	0.0348617	0.0691694	0.627842	-0.10071	0.170434	0.035 (-0.101- 0.170)	0.628
LS-BMD	genus.Holdemanella.id.11393.summary.txt.gz	MR Egger	11	-0.0631824	0.0993883	0.54079	-0.257983	0.131619	-0.063 (-0.258- 0.132)	0.541
LS-BMD	genus.Holdemanella.id.11393.summary.txt.gz	Weighted median	11	-0.0579925	0.0473882	0.221037	-0.150873	0.0348883	-0.058 (-0.151- 0.035)	0.221
LS-BMD	genus.Holdemanella.id.11393.summary.txt.gz	Inverse variance weighted	11	-0.0352238	0.0334032	0.291652	-0.100694	0.0302464	-0.035 (-0.101- 0.030)	0.292
LS-BMD	genus.Holdemanella.id.11393.summary.txt.gz	Simple mode	11	-0.0951239	0.0849621	0.289053	-0.26165	0.0714017	-0.095 (-0.262- 0.071)	0.289
LS-BMD	genus.Holdemanella.id.11393.summary.txt.gz	Weighted mode	11	-0.0979276	0.0757043	0.2249	-0.246308	0.0504529	-0.098 (-0.246- 0.050)	0.225
LS-BMD	genus.Holdemania.id.2157.summary.txt.gz	MR Egger	15	-0.113098	0.0888868	0.225525	-0.287316	0.0611202	-0.113 (-0.287- 0.061)	0.226
LS-BMD	genus.Holdemania.id.2157.summary.txt.gz	Weighted median	15	-0.0251626	0.0447726	0.57411	-0.112917	0.0625916	-0.025 (-0.113- 0.063)	0.574
LS-BMD	genus.Holdemania.id.2157.summary.txt.gz	Inverse variance weighted	15	-0.0010339	0.0308593	0.973273	-0.0615181	0.0594503	-0.001 (-0.062- 0.059)	0.973
LS-BMD	genus.Holdemania.id.2157.summary.txt.gz	Simple mode	15	-0.0297014	0.0751691	0.698704	-0.177033	0.11763	-0.030 (-0.177- 0.118)	0.699
LS-BMD	genus.Holdemania.id.2157.summary.txt.gz	Weighted mode	15	-0.0285331	0.0648228	0.666533	-0.155586	0.0985195	-0.029 (-0.156- 0.099)	0.667
LS-BMD	genus.Howardella.id.2000.summary.txt.gz	MR Egger	10	-0.049114	0.124187	0.702823	-0.292521	0.194293	-0.049 (-0.293- 0.194)	0.703
LS-BMD	genus.Howardella.id.2000.summary.txt.gz	Weighted median	10	-0.00265656	0.0363726	0.941776	-0.0739469	0.0686338	-0.003 (-0.074- 0.069)	0.942
LS-BMD	genus.Howardella.id.2000.summary.txt.gz	Inverse variance weighted	10	-0.00355816	0.0264602	0.893029	-0.0554202	0.0483039	-0.004 (-0.055- 0.048)	0.893
LS-BMD	genus.Howardella.id.2000.summary.txt.gz	Simple mode	10	0.0546407	0.0617173	0.39901	-0.0663253	0.175607	0.055 (-0.066- 0.176)	0.399
LS-BMD	genus.Howardella.id.2000.summary.txt.gz	Weighted mode	10	0.055691	0.0685333	0.437406	-0.0786342	0.190016	0.056 (-0.079- 0.190)	0.437
LS-BMD	genus.Hungatella.id.11306.summary.txt.gz	MR Egger	5	0.217277	0.323763	0.550208	-0.4173	0.851853	0.217 (-0.417- 0.852)	0.55
LS-BMD	genus.Hungatella.id.11306.summary.txt.gz	Weighted median	5	-0.0380549	0.0556074	0.493755	-0.147045	0.0709357	-0.038 (-0.147- 0.071)	0.494
LS-BMD	genus.Hungatella.id.11306.summary.txt.gz	Inverse variance weighted	5	-0.0296701	0.0499111	0.552205	-0.127496	0.0681557	-0.030 (-0.127- 0.068)	0.552
LS-BMD	genus.Hungatella.id.11306.summary.txt.gz	Simple mode	5	-0.0488508	0.0749083	0.549886	-0.195671	0.0979694	-0.049 (-0.196- 0.098)	0.55
LS-BMD	genus.Hungatella.id.11306.summary.txt.gz	Weighted mode	5	-0.0453984	0.0738676	0.572063	-0.190179	0.099382	-0.045 (-0.190- 0.099)	0.572
LS-BMD	genus.Intestinibacter.id.11345.summary.txt.gz	MR Egger	15	0.149417	0.135449	0.289978	-0.116064	0.414897	0.149 (-0.116- 0.415)	0.29
LS-BMD	genus.Intestinibacter.id.11345.summary.txt.gz	Weighted median	15	0.0326467	0.0520742	0.530707	-0.0694187	0.134712	0.033 (-0.069- 0.135)	0.531
LS-BMD	genus.Intestinibacter.id.11345.summary.txt.gz	Inverse variance weighted	15	0.0442962	0.0405655	0.274848	-0.0352122	0.123805	0.044 (-0.035- 0.124)	0.275
LS-BMD	genus.Intestinibacter.id.11345.summary.txt.gz	Simple mode	15	0.0414602	0.0949879	0.669146	-0.144716	0.227636	0.041 (-0.145- 0.228)	0.669
LS-BMD	genus.Intestinibacter.id.11345.summary.txt.gz	Weighted mode	15	0.0354646	0.0963217	0.71824	-0.153326	0.224255	0.035 (-0.153- 0.224)	0.718
LS-BMD	genus.Intestinimonas.id.2062.summary.txt.gz	MR Egger	16	0.00594515	0.0960432	0.951517	-0.182299	0.19419	0.006 (-0.182- 0.194)	0.952
LS-BMD	genus.Intestinimonas.id.2062.summary.txt.gz	Weighted median	16	0.0367826	0.0495602	0.457978	-0.0603553	0.133921	0.037 (-0.060- 0.134)	0.458
LS-BMD	genus.Intestinimonas.id.2062.summary.txt.gz	Inverse variance weighted	16	0.0214398	0.0351534	0.541933	-0.0474609	0.0903405	0.021 (-0.047- 0.090)	0.542
LS-BMD	genus.Intestinimonas.id.2062.summary.txt.gz	Simple mode	16	0.118439	0.0887505	0.20194	-0.0555119	0.29239	0.118 (-0.056- 0.292)	0.202
LS-BMD	genus.Intestinimonas.id.2062.summary.txt.gz	Weighted mode	16	0.0985704	0.0843602	0.260862	-0.0667755	0.263916	0.099 (-0.067- 0.264)	0.261
LS-BMD	genus.Lachnoclostridium.id.11308.summary.txt.gz	MR Egger	13	-0.0308208	0.207212	0.88445	-0.436956	0.375314	-0.031 (-0.437- 0.375)	0.884
LS-BMD	genus.Lachnoclostridium.id.11308.summary.txt.gz	Weighted median	13	-0.0285682	0.0703714	0.684769	-0.166496	0.10936	-0.029 (-0.166- 0.109)	0.685
LS-BMD	genus.Lachnoclostridium.id.11308.summary.txt.gz	Inverse variance weighted	13	0.0129032	0.0557577	0.816992	-0.096382	0.122188	0.013 (-0.096- 0.122)	0.817
LS-BMD	genus.Lachnoclostridium.id.11308.summary.txt.gz	Simple mode	13	-0.0694838	0.121974	0.579416	-0.308553	0.169586	-0.069 (-0.309- 0.170)	0.579
LS-BMD	genus.Lachnoclostridium.id.11308.summary.txt.gz	Weighted mode	13	-0.0898031	0.125075	0.486506	-0.334951	0.155345	-0.090 (-0.335- 0.155)	0.487
LS-BMD	genus.Lachnospira.id.2004.summary.txt.gz	MR Egger	6	-0.254025	0.421962	0.579627	-1.08107	0.573021	-0.254 (-1.081- 0.573)	0.58
LS-BMD	genus.Lachnospira.id.2004.summary.txt.gz	Weighted median	6	-0.0765389	0.0884307	0.386751	-0.249863	0.0967853	-0.077 (-0.250- 0.097)	0.387
LS-BMD	genus.Lachnospira.id.2004.summary.txt.gz	Inverse variance weighted	6	-0.128719	0.0700853	0.0662672	-0.266087	0.00864767	-0.129 (-0.266- 0.009)	0.066
LS-BMD	genus.Lachnospira.id.2004.summary.txt.gz	Simple mode	6	-0.0558508	0.133302	0.692622	-0.317123	0.205422	-0.056 (-0.317- 0.205)	0.693
LS-BMD	genus.Lachnospira.id.2004.summary.txt.gz	Weighted mode	6	-0.0558508	0.133141	0.692275	-0.316807	0.205105	-0.056 (-0.317- 0.205)	0.692
LS-BMD	genus.LachnospiraceaeFCS020group.id.11314.summary.txt.gz	MR Egger	12	0.0734309	0.127549	0.577539	-0.176566	0.323428	0.073 (-0.177- 0.323)	0.578
LS-BMD	genus.LachnospiraceaeFCS020group.id.11314.summary.txt.gz	Weighted median	12	-0.0113798	0.0590354	0.847145	-0.127089	0.10433	-0.011 (-0.127- 0.104)	0.847
LS-BMD	genus.LachnospiraceaeFCS020group.id.11314.summary.txt.gz	Inverse variance weighted	12	0.00127137	0.042761	0.976281	-0.0825402	0.085083	0.001 (-0.083- 0.085)	0.976
LS-BMD	genus.LachnospiraceaeFCS020group.id.11314.summary.txt.gz	Simple mode	12	-0.00757599	0.0935225	0.936891	-0.19088	0.175728	-0.008 (-0.191- 0.176)	0.937
LS-BMD	genus.LachnospiraceaeFCS020group.id.11314.summary.txt.gz	Weighted mode	12	-0.00757599	0.0877532	0.932753	-0.179572	0.16442	-0.008 (-0.180- 0.164)	0.933
LS-BMD	genus.LachnospiraceaeNC2004group.id.11316.summary.txt.gz	MR Egger	9	-0.0421423	0.159971	0.7998	-0.355686	0.271401	-0.042 (-0.356- 0.271)	0.8
LS-BMD	genus.LachnospiraceaeNC2004group.id.11316.summary.txt.gz	Weighted median	9	-0.0265937	0.0490318	0.58756	-0.122696	0.0695087	-0.027 (-0.123- 0.070)	0.588
LS-BMD	genus.LachnospiraceaeNC2004group.id.11316.summary.txt.gz	Inverse variance weighted	9	-0.0125221	0.0362107	0.729483	-0.0834951	0.0584508	-0.013 (-0.083- 0.058)	0.729
LS-BMD	genus.LachnospiraceaeNC2004group.id.11316.summary.txt.gz	Simple mode	9	0.052205	0.0888922	0.57321	-0.122024	0.226434	0.052 (-0.122- 0.226)	0.573
LS-BMD	genus.LachnospiraceaeNC2004group.id.11316.summary.txt.gz	Weighted mode	9	-0.0377005	0.0776088	0.640151	-0.189814	0.114413	-0.038 (-0.190- 0.114)	0.64
LS-BMD	genus.LachnospiraceaeND3007group.id.11317.summary.txt.gz	MR Egger	3	1.2557	1.68161	0.591671	-2.04026	4.55166	1.256 (-2.040- 4.552)	0.592
LS-BMD	genus.LachnospiraceaeND3007group.id.11317.summary.txt.gz	Weighted median	3	0.0847037	0.135478	0.531825	-0.180833	0.35024	0.085 (-0.181- 0.350)	0.532
LS-BMD	genus.LachnospiraceaeND3007group.id.11317.summary.txt.gz	Inverse variance weighted	3	0.0419246	0.101916	0.680806	-0.157831	0.24168	0.042 (-0.158- 0.242)	0.681
LS-BMD	genus.LachnospiraceaeND3007group.id.11317.summary.txt.gz	Simple mode	3	0.127597	0.154009	0.494516	-0.17426	0.429454	0.128 (-0.174- 0.429)	0.495
LS-BMD	genus.LachnospiraceaeND3007group.id.11317.summary.txt.gz	Weighted mode	3	0.124528	0.162773	0.524193	-0.194507	0.443563	0.125 (-0.195- 0.444)	0.524
LS-BMD	genus.LachnospiraceaeNK4A136group.id.11319.summary.txt.gz	MR Egger	14	0.053515	0.099596	0.600868	-0.141693	0.248723	0.054 (-0.142- 0.249)	0.601
LS-BMD	genus.LachnospiraceaeNK4A136group.id.11319.summary.txt.gz	Weighted median	14	0.0773287	0.0597145	0.195329	-0.0397117	0.194369	0.077 (-0.040- 0.194)	0.195
LS-BMD	genus.LachnospiraceaeNK4A136group.id.11319.summary.txt.gz	Inverse variance weighted	14	0.0512373	0.0466332	0.271886	-0.0401638	0.142638	0.051 (-0.040- 0.143)	0.272
LS-BMD	genus.LachnospiraceaeNK4A136group.id.11319.summary.txt.gz	Simple mode	14	0.133022	0.105832	0.230899	-0.074409	0.340453	0.133 (-0.074- 0.340)	0.231
LS-BMD	genus.LachnospiraceaeNK4A136group.id.11319.summary.txt.gz	Weighted mode	14	0.0824722	0.073862	0.28439	-0.0622973	0.227242	0.082 (-0.062- 0.227)	0.284
LS-BMD	genus.LachnospiraceaeUCG001.id.11321.summary.txt.gz	MR Egger	12	0.0900744	0.175724	0.61937	-0.254345	0.434494	0.090 (-0.254- 0.434)	0.619
LS-BMD	genus.LachnospiraceaeUCG001.id.11321.summary.txt.gz	Weighted median	12	0.0110481	0.0486298	0.820277	-0.0842663	0.106363	0.011 (-0.084- 0.106)	0.82
LS-BMD	genus.LachnospiraceaeUCG001.id.11321.summary.txt.gz	Inverse variance weighted	12	0.0137543	0.0381145	0.718197	-0.0609501	0.0884588	0.014 (-0.061- 0.088)	0.718
LS-BMD	genus.LachnospiraceaeUCG001.id.11321.summary.txt.gz	Simple mode	12	0.0238413	0.0792467	0.769139	-0.131482	0.179165	0.024 (-0.131- 0.179)	0.769
LS-BMD	genus.LachnospiraceaeUCG001.id.11321.summary.txt.gz	Weighted mode	12	0.0147279	0.0750117	0.847923	-0.132295	0.161751	0.015 (-0.132- 0.162)	0.848
LS-BMD	genus.LachnospiraceaeUCG004.id.11324.summary.txt.gz	MR Egger	14	-0.0762555	0.170495	0.662655	-0.410427	0.257916	-0.076 (-0.410- 0.258)	0.663
LS-BMD	genus.LachnospiraceaeUCG004.id.11324.summary.txt.gz	Weighted median	14	0.0246033	0.058493	0.674033	-0.0900429	0.139249	0.025 (-0.090- 0.139)	0.674
LS-BMD	genus.LachnospiraceaeUCG004.id.11324.summary.txt.gz	Inverse variance weighted	14	0.00936091	0.0427933	0.826847	-0.0745139	0.0932357	0.009 (-0.075- 0.093)	0.827
LS-BMD	genus.LachnospiraceaeUCG004.id.11324.summary.txt.gz	Simple mode	14	0.141064	0.113138	0.234459	-0.0806873	0.362814	0.141 (-0.081- 0.363)	0.234
LS-BMD	genus.LachnospiraceaeUCG004.id.11324.summary.txt.gz	Weighted mode	14	0.139199	0.123262	0.279185	-0.102396	0.380793	0.139 (-0.102- 0.381)	0.279
LS-BMD	genus.LachnospiraceaeUCG008.id.11328.summary.txt.gz	MR Egger	13	0.148938	0.153784	0.353611	-0.152478	0.450355	0.149 (-0.152- 0.450)	0.354
LS-BMD	genus.LachnospiraceaeUCG008.id.11328.summary.txt.gz	Weighted median	13	-0.0127469	0.0384927	0.740531	-0.0881926	0.0626989	-0.013 (-0.088- 0.063)	0.741
LS-BMD	genus.LachnospiraceaeUCG008.id.11328.summary.txt.gz	Inverse variance weighted	13	0.0019522	0.0299254	0.947986	-0.0567016	0.060606	0.002 (-0.057- 0.061)	0.948
LS-BMD	genus.LachnospiraceaeUCG008.id.11328.summary.txt.gz	Simple mode	13	-0.0301445	0.0658928	0.6555	-0.159294	0.0990054	-0.030 (-0.159- 0.099)	0.655
LS-BMD	genus.LachnospiraceaeUCG008.id.11328.summary.txt.gz	Weighted mode	13	-0.0291459	0.0640885	0.657388	-0.154759	0.0964675	-0.029 (-0.155- 0.096)	0.657
LS-BMD	genus.LachnospiraceaeUCG010.id.11330.summary.txt.gz	MR Egger	10	0.0706683	0.115899	0.558949	-0.156493	0.29783	0.071 (-0.156- 0.298)	0.559
LS-BMD	genus.LachnospiraceaeUCG010.id.11330.summary.txt.gz	Weighted median	10	0.0453433	0.0600528	0.450214	-0.0723601	0.163047	0.045 (-0.072- 0.163)	0.45
LS-BMD	genus.LachnospiraceaeUCG010.id.11330.summary.txt.gz	Inverse variance weighted	10	0.00221929	0.0441536	0.959913	-0.0843218	0.0887604	0.002 (-0.084- 0.089)	0.96
LS-BMD	genus.LachnospiraceaeUCG010.id.11330.summary.txt.gz	Simple mode	10	0.0863319	0.0992215	0.406858	-0.108142	0.280806	0.086 (-0.108- 0.281)	0.407
LS-BMD	genus.LachnospiraceaeUCG010.id.11330.summary.txt.gz	Weighted mode	10	0.0696236	0.0811764	0.413324	-0.0894822	0.228729	0.070 (-0.089- 0.229)	0.413
LS-BMD	genus.Lactobacillus.id.1837.summary.txt.gz	MR Egger	10	0.131512	0.12405	0.32003	-0.111626	0.37465	0.132 (-0.112- 0.375)	0.32
LS-BMD	genus.Lactobacillus.id.1837.summary.txt.gz	Weighted median	10	0.00491011	0.0483161	0.919055	-0.0897895	0.0996098	0.005 (-0.090- 0.100)	0.919
LS-BMD	genus.Lactobacillus.id.1837.summary.txt.gz	Inverse variance weighted	10	0.0282596	0.0419098	0.500122	-0.0538835	0.110403	0.028 (-0.054- 0.110)	0.5
LS-BMD	genus.Lactobacillus.id.1837.summary.txt.gz	Simple mode	10	-0.0219403	0.0787293	0.786787	-0.17625	0.132369	-0.022 (-0.176- 0.132)	0.787
LS-BMD	genus.Lactobacillus.id.1837.summary.txt.gz	Weighted mode	10	-0.00206216	0.069546	0.976992	-0.138372	0.134248	-0.002 (-0.138- 0.134)	0.977
LS-BMD	genus.Lactococcus.id.1851.summary.txt.gz	MR Egger	8	0.0599421	0.130111	0.66124	-0.195075	0.314959	0.060 (-0.195- 0.315)	0.661
LS-BMD	genus.Lactococcus.id.1851.summary.txt.gz	Weighted median	8	0.0166716	0.0397003	0.674532	-0.061141	0.0944842	0.017 (-0.061- 0.094)	0.675
LS-BMD	genus.Lactococcus.id.1851.summary.txt.gz	Inverse variance weighted	8	0.0191469	0.0308725	0.53513	-0.0413631	0.0796569	0.019 (-0.041- 0.080)	0.535
LS-BMD	genus.Lactococcus.id.1851.summary.txt.gz	Simple mode	8	-0.00555127	0.0639353	0.933241	-0.130864	0.119762	-0.006 (-0.131- 0.120)	0.933
LS-BMD	genus.Lactococcus.id.1851.summary.txt.gz	Weighted mode	8	0.0104932	0.0643558	0.875086	-0.115644	0.136631	0.010 (-0.116- 0.137)	0.875
LS-BMD	genus.Marvinbryantia.id.2005.summary.txt.gz	MR Egger	11	0.22616	0.165464	0.204847	-0.0981489	0.550469	0.226 (-0.098- 0.550)	0.205
LS-BMD	genus.Marvinbryantia.id.2005.summary.txt.gz	Weighted median	11	0.0639439	0.0599523	0.286162	-0.0535626	0.18145	0.064 (-0.054- 0.181)	0.286
LS-BMD	genus.Marvinbryantia.id.2005.summary.txt.gz	Inverse variance weighted	11	-0.00355471	0.0465313	0.939106	-0.094756	0.0876466	-0.004 (-0.095- 0.088)	0.939
LS-BMD	genus.Marvinbryantia.id.2005.summary.txt.gz	Simple mode	11	0.0795797	0.0944364	0.419106	-0.105516	0.264675	0.080 (-0.106- 0.265)	0.419
LS-BMD	genus.Marvinbryantia.id.2005.summary.txt.gz	Weighted mode	11	0.0795797	0.0998905	0.444146	-0.116206	0.275365	0.080 (-0.116- 0.275)	0.444
LS-BMD	genus.Methanobrevibacter.id.123.summary.txt.gz	MR Egger	6	-0.138206	0.119698	0.312527	-0.372814	0.0964013	-0.138 (-0.373- 0.096)	0.313
LS-BMD	genus.Methanobrevibacter.id.123.summary.txt.gz	Weighted median	6	-0.0417828	0.0420837	0.320783	-0.124267	0.0407012	-0.042 (-0.124- 0.041)	0.321
LS-BMD	genus.Methanobrevibacter.id.123.summary.txt.gz	Inverse variance weighted	6	-0.0274527	0.032605	0.399801	-0.0913585	0.0364532	-0.027 (-0.091- 0.036)	0.4
LS-BMD	genus.Methanobrevibacter.id.123.summary.txt.gz	Simple mode	6	-0.0536208	0.0619917	0.4266	-0.175125	0.067883	-0.054 (-0.175- 0.068)	0.427
LS-BMD	genus.Methanobrevibacter.id.123.summary.txt.gz	Weighted mode	6	-0.0554175	0.0642202	0.427619	-0.181289	0.0704542	-0.055 (-0.181- 0.070)	0.428
LS-BMD	genus.Odoribacter.id.952.summary.txt.gz	MR Egger	7	-0.00297729	0.201112	0.988761	-0.397157	0.391202	-0.003 (-0.397- 0.391)	0.989
LS-BMD	genus.Odoribacter.id.952.summary.txt.gz	Weighted median	7	-0.172817	0.0772914	0.0253572	-0.324308	-0.021326	-0.173 (-0.324--0.021)	0.0254
LS-BMD	genus.Odoribacter.id.952.summary.txt.gz	Inverse variance weighted	7	-0.115233	0.0600568	0.0550184	-0.232944	0.00247849	-0.115 (-0.233- 0.002)	0.055
LS-BMD	genus.Odoribacter.id.952.summary.txt.gz	Simple mode	7	-0.189606	0.107732	0.128899	-0.40076	0.0215486	-0.190 (-0.401- 0.022)	0.129
LS-BMD	genus.Odoribacter.id.952.summary.txt.gz	Weighted mode	7	-0.181505	0.109211	0.147583	-0.395559	0.0325489	-0.182 (-0.396- 0.033)	0.148
LS-BMD	genus.Olsenella.id.822.summary.txt.gz	MR Egger	11	0.0730475	0.101341	0.489324	-0.12558	0.271675	0.073 (-0.126- 0.272)	0.489
LS-BMD	genus.Olsenella.id.822.summary.txt.gz	Weighted median	11	0.0222577	0.0342265	0.515494	-0.0448262	0.0893416	0.022 (-0.045- 0.089)	0.515
LS-BMD	genus.Olsenella.id.822.summary.txt.gz	Inverse variance weighted	11	0.00902158	0.025441	0.722883	-0.0408427	0.0588859	0.009 (-0.041- 0.059)	0.723
LS-BMD	genus.Olsenella.id.822.summary.txt.gz	Simple mode	11	0.0220369	0.0576957	0.710489	-0.0910466	0.13512	0.022 (-0.091- 0.135)	0.71
LS-BMD	genus.Olsenella.id.822.summary.txt.gz	Weighted mode	11	0.020067	0.0581038	0.736975	-0.0938165	0.133951	0.020 (-0.094- 0.134)	0.737
LS-BMD	genus.Oscillibacter.id.2063.summary.txt.gz	MR Egger	14	-0.171538	0.122071	0.185307	-0.410797	0.0677203	-0.172 (-0.411- 0.068)	0.185
LS-BMD	genus.Oscillibacter.id.2063.summary.txt.gz	Weighted median	14	-0.017984	0.0458661	0.694985	-0.107882	0.0719135	-0.018 (-0.108- 0.072)	0.695
LS-BMD	genus.Oscillibacter.id.2063.summary.txt.gz	Inverse variance weighted	14	-0.00609539	0.0335154	0.855686	-0.0717856	0.0595948	-0.006 (-0.072- 0.060)	0.856
LS-BMD	genus.Oscillibacter.id.2063.summary.txt.gz	Simple mode	14	-0.00400732	0.0746518	0.958006	-0.150325	0.14231	-0.004 (-0.150- 0.142)	0.958
LS-BMD	genus.Oscillibacter.id.2063.summary.txt.gz	Weighted mode	14	-0.00196523	0.0729374	0.978914	-0.144923	0.140992	-0.002 (-0.145- 0.141)	0.979
LS-BMD	genus.Oscillospira.id.2064.summary.txt.gz	MR Egger	9	-0.0680743	0.190815	0.731786	-0.442071	0.305923	-0.068 (-0.442- 0.306)	0.732
LS-BMD	genus.Oscillospira.id.2064.summary.txt.gz	Weighted median	9	0.0101482	0.0584221	0.862098	-0.104359	0.124655	0.010 (-0.104- 0.125)	0.862
LS-BMD	genus.Oscillospira.id.2064.summary.txt.gz	Inverse variance weighted	9	-0.000468035	0.0451017	0.99172	-0.0888673	0.0879312	0.000 (-0.089- 0.088)	0.992
LS-BMD	genus.Oscillospira.id.2064.summary.txt.gz	Simple mode	9	0.0579967	0.0967023	0.565272	-0.13154	0.247533	0.058 (-0.132- 0.248)	0.565
LS-BMD	genus.Oscillospira.id.2064.summary.txt.gz	Weighted mode	9	0.0616085	0.099569	0.553286	-0.133547	0.256764	0.062 (-0.134- 0.257)	0.553
LS-BMD	genus.Oxalobacter.id.2978.summary.txt.gz	MR Egger	11	-0.0716251	0.122682	0.573677	-0.312083	0.168832	-0.072 (-0.312- 0.169)	0.574
LS-BMD	genus.Oxalobacter.id.2978.summary.txt.gz	Weighted median	11	-0.0163399	0.0375929	0.663814	-0.0900219	0.0573422	-0.016 (-0.090- 0.057)	0.664
LS-BMD	genus.Oxalobacter.id.2978.summary.txt.gz	Inverse variance weighted	11	-0.0152558	0.0271938	0.574795	-0.0685557	0.038044	-0.015 (-0.069- 0.038)	0.575
LS-BMD	genus.Oxalobacter.id.2978.summary.txt.gz	Simple mode	11	-0.0749504	0.0666021	0.286727	-0.20549	0.0555898	-0.075 (-0.205- 0.056)	0.287
LS-BMD	genus.Oxalobacter.id.2978.summary.txt.gz	Weighted mode	11	-0.0749504	0.0665774	0.286558	-0.205442	0.0555414	-0.075 (-0.205- 0.056)	0.287
LS-BMD	genus.Parabacteroides.id.954.summary.txt.gz	MR Egger	6	-0.216987	0.189069	0.315082	-0.587561	0.153588	-0.217 (-0.588- 0.154)	0.315
LS-BMD	genus.Parabacteroides.id.954.summary.txt.gz	Weighted median	6	-0.0260916	0.0784518	0.73945	-0.179857	0.127674	-0.026 (-0.180- 0.128)	0.739
LS-BMD	genus.Parabacteroides.id.954.summary.txt.gz	Inverse variance weighted	6	-0.0168594	0.0625972	0.787675	-0.13955	0.105831	-0.017 (-0.140- 0.106)	0.788
LS-BMD	genus.Parabacteroides.id.954.summary.txt.gz	Simple mode	6	-0.037228	0.118328	0.765757	-0.269151	0.194695	-0.037 (-0.269- 0.195)	0.766
LS-BMD	genus.Parabacteroides.id.954.summary.txt.gz	Weighted mode	6	-0.0781857	0.103072	0.482325	-0.280208	0.123836	-0.078 (-0.280- 0.124)	0.482
LS-BMD	genus.Paraprevotella.id.962.summary.txt.gz	MR Egger	13	-0.0179064	0.101265	0.862858	-0.216387	0.180574	-0.018 (-0.216- 0.181)	0.863
LS-BMD	genus.Paraprevotella.id.962.summary.txt.gz	Weighted median	13	-0.0395766	0.0399671	0.322063	-0.117912	0.038759	-0.040 (-0.118- 0.039)	0.322
LS-BMD	genus.Paraprevotella.id.962.summary.txt.gz	Inverse variance weighted	13	-0.0438841	0.0300305	0.143929	-0.102744	0.0149757	-0.044 (-0.103- 0.015)	0.144
LS-BMD	genus.Paraprevotella.id.962.summary.txt.gz	Simple mode	13	-0.0298668	0.0652898	0.65552	-0.157835	0.0981013	-0.030 (-0.158- 0.098)	0.656
LS-BMD	genus.Paraprevotella.id.962.summary.txt.gz	Weighted mode	13	-0.0366109	0.0577296	0.537866	-0.149761	0.076539	-0.037 (-0.150- 0.077)	0.538
LS-BMD	genus.Parasutterella.id.2892.summary.txt.gz	MR Egger	15	-0.0967048	0.144788	0.515876	-0.380489	0.187079	-0.097 (-0.380- 0.187)	0.516
LS-BMD	genus.Parasutterella.id.2892.summary.txt.gz	Weighted median	15	-0.0157559	0.054867	0.773986	-0.123295	0.0917834	-0.016 (-0.123- 0.092)	0.774
LS-BMD	genus.Parasutterella.id.2892.summary.txt.gz	Inverse variance weighted	15	-0.0709071	0.0462248	0.125039	-0.161508	0.0196935	-0.071 (-0.162- 0.020)	0.125
LS-BMD	genus.Parasutterella.id.2892.summary.txt.gz	Simple mode	15	0.0175764	0.099964	0.862947	-0.178353	0.213506	0.018 (-0.178- 0.214)	0.863
LS-BMD	genus.Parasutterella.id.2892.summary.txt.gz	Weighted mode	15	-0.00993975	0.0807965	0.903838	-0.168301	0.148421	-0.010 (-0.168- 0.148)	0.904
LS-BMD	genus.Peptococcus.id.2037.summary.txt.gz	MR Egger	14	-0.173125	0.125101	0.191593	-0.418323	0.0720726	-0.173 (-0.418- 0.072)	0.192
LS-BMD	genus.Peptococcus.id.2037.summary.txt.gz	Weighted median	14	0.0364821	0.0416792	0.381407	-0.0452092	0.118173	0.036 (-0.045- 0.118)	0.381
LS-BMD	genus.Peptococcus.id.2037.summary.txt.gz	Inverse variance weighted	14	0.0360981	0.0334393	0.280361	-0.0294431	0.101639	0.036 (-0.029- 0.102)	0.28
LS-BMD	genus.Peptococcus.id.2037.summary.txt.gz	Simple mode	14	0.13399	0.090001	0.160405	-0.0424123	0.310392	0.134 (-0.042- 0.310)	0.16
LS-BMD	genus.Peptococcus.id.2037.summary.txt.gz	Weighted mode	14	0.0772558	0.0863989	0.387483	-0.0920861	0.246598	0.077 (-0.092- 0.247)	0.387
LS-BMD	genus.Phascolarctobacterium.id.2168.summary.txt.gz	MR Egger	11	0.262413	0.186052	0.192026	-0.102248	0.627074	0.262 (-0.102- 0.627)	0.192
LS-BMD	genus.Phascolarctobacterium.id.2168.summary.txt.gz	Weighted median	11	0.0241422	0.0546193	0.658484	-0.0829118	0.131196	0.024 (-0.083- 0.131)	0.658
LS-BMD	genus.Phascolarctobacterium.id.2168.summary.txt.gz	Inverse variance weighted	11	0.0453824	0.0413099	0.27195	-0.035585	0.12635	0.045 (-0.036- 0.126)	0.272
LS-BMD	genus.Phascolarctobacterium.id.2168.summary.txt.gz	Simple mode	11	0.00737852	0.0897255	0.936083	-0.168483	0.18324	0.007 (-0.168- 0.183)	0.936
LS-BMD	genus.Phascolarctobacterium.id.2168.summary.txt.gz	Weighted mode	11	0.0084825	0.0861452	0.923507	-0.160362	0.177327	0.008 (-0.160- 0.177)	0.924
LS-BMD	genus.Prevotella7.id.11182.summary.txt.gz	MR Egger	10	0.202223	0.149152	0.212185	-0.0901144	0.494561	0.202 (-0.090- 0.495)	0.212
LS-BMD	genus.Prevotella7.id.11182.summary.txt.gz	Weighted median	10	0.0116243	0.0347988	0.738347	-0.0565813	0.0798299	0.012 (-0.057- 0.080)	0.738
LS-BMD	genus.Prevotella7.id.11182.summary.txt.gz	Inverse variance weighted	10	0.00291167	0.0256391	0.909584	-0.047341	0.0531643	0.003 (-0.047- 0.053)	0.91
LS-BMD	genus.Prevotella7.id.11182.summary.txt.gz	Simple mode	10	0.0118773	0.0541764	0.83136	-0.0943085	0.118063	0.012 (-0.094- 0.118)	0.831
LS-BMD	genus.Prevotella7.id.11182.summary.txt.gz	Weighted mode	10	0.0110351	0.0561362	0.848526	-0.0989919	0.121062	0.011 (-0.099- 0.121)	0.849
LS-BMD	genus.Prevotella9.id.11183.summary.txt.gz	MR Egger	14	0.123153	0.137581	0.388321	-0.146507	0.392813	0.123 (-0.147- 0.393)	0.388
LS-BMD	genus.Prevotella9.id.11183.summary.txt.gz	Weighted median	14	0.126681	0.0536414	0.0181947	0.0215441	0.231818	0.127 ( 0.022- 0.232)	0.0182
LS-BMD	genus.Prevotella9.id.11183.summary.txt.gz	Inverse variance weighted	14	0.125371	0.0382095	0.00103383	0.0504807	0.200262	0.125 ( 0.050- 0.200)	0.00103
LS-BMD	genus.Prevotella9.id.11183.summary.txt.gz	Simple mode	14	0.151212	0.0889956	0.11309	-0.0232197	0.325643	0.151 (-0.023- 0.326)	0.113
LS-BMD	genus.Prevotella9.id.11183.summary.txt.gz	Weighted mode	14	0.145805	0.0871184	0.118079	-0.0249475	0.316557	0.146 (-0.025- 0.317)	0.118
LS-BMD	genus.RikenellaceaeRC9gutgroup.id.11191.summary.txt.gz	MR Egger	13	-0.144267	0.134595	0.306738	-0.408073	0.11954	-0.144 (-0.408- 0.120)	0.307
LS-BMD	genus.RikenellaceaeRC9gutgroup.id.11191.summary.txt.gz	Weighted median	13	-0.0429193	0.0294258	0.144687	-0.100594	0.0147553	-0.043 (-0.101- 0.015)	0.145
LS-BMD	genus.RikenellaceaeRC9gutgroup.id.11191.summary.txt.gz	Inverse variance weighted	13	-0.0221687	0.0219658	0.312861	-0.0652218	0.0208843	-0.022 (-0.065- 0.021)	0.313
LS-BMD	genus.RikenellaceaeRC9gutgroup.id.11191.summary.txt.gz	Simple mode	13	-0.0466076	0.0534255	0.400118	-0.151321	0.0581063	-0.047 (-0.151- 0.058)	0.4
LS-BMD	genus.RikenellaceaeRC9gutgroup.id.11191.summary.txt.gz	Weighted mode	13	-0.0474716	0.0500806	0.361878	-0.14563	0.0506864	-0.047 (-0.146- 0.051)	0.362
LS-BMD	genus.Romboutsia.id.11347.summary.txt.gz	MR Egger	14	-0.0911309	0.101847	0.388497	-0.29075	0.108488	-0.091 (-0.291- 0.108)	0.388
LS-BMD	genus.Romboutsia.id.11347.summary.txt.gz	Weighted median	14	0.00487157	0.0554149	0.929948	-0.103742	0.113485	0.005 (-0.104- 0.113)	0.93
LS-BMD	genus.Romboutsia.id.11347.summary.txt.gz	Inverse variance weighted	14	0.0305242	0.0405483	0.451579	-0.0489505	0.109999	0.031 (-0.049- 0.110)	0.452
LS-BMD	genus.Romboutsia.id.11347.summary.txt.gz	Simple mode	14	0.0183156	0.0969911	0.853136	-0.171787	0.208418	0.018 (-0.172- 0.208)	0.853
LS-BMD	genus.Romboutsia.id.11347.summary.txt.gz	Weighted mode	14	-0.0113294	0.0889286	0.900574	-0.18563	0.162971	-0.011 (-0.186- 0.163)	0.901
LS-BMD	genus.Roseburia.id.2012.summary.txt.gz	MR Egger	13	-0.0806491	0.138717	0.572697	-0.352535	0.191237	-0.081 (-0.353- 0.191)	0.573
LS-BMD	genus.Roseburia.id.2012.summary.txt.gz	Weighted median	13	0.00680569	0.06603	0.917908	-0.122613	0.136225	0.007 (-0.123- 0.136)	0.918
LS-BMD	genus.Roseburia.id.2012.summary.txt.gz	Inverse variance weighted	13	-0.0134535	0.0476006	0.777458	-0.106751	0.0798436	-0.013 (-0.107- 0.080)	0.777
LS-BMD	genus.Roseburia.id.2012.summary.txt.gz	Simple mode	13	0.0315848	0.115346	0.788874	-0.194493	0.257663	0.032 (-0.194- 0.258)	0.789
LS-BMD	genus.Roseburia.id.2012.summary.txt.gz	Weighted mode	13	0.0247636	0.0986905	0.806119	-0.16867	0.218197	0.025 (-0.169- 0.218)	0.806
LS-BMD	genus.Ruminiclostridium5.id.11355.summary.txt.gz	MR Egger	11	0.123169	0.288963	0.679942	-0.443198	0.689536	0.123 (-0.443- 0.690)	0.68
LS-BMD	genus.Ruminiclostridium5.id.11355.summary.txt.gz	Weighted median	11	-0.0206525	0.0792356	0.794365	-0.175954	0.134649	-0.021 (-0.176- 0.135)	0.794
LS-BMD	genus.Ruminiclostridium5.id.11355.summary.txt.gz	Inverse variance weighted	11	-0.056302	0.0685421	0.411405	-0.190645	0.0780404	-0.056 (-0.191- 0.078)	0.411
LS-BMD	genus.Ruminiclostridium5.id.11355.summary.txt.gz	Simple mode	11	-0.0194285	0.150925	0.900124	-0.315242	0.276385	-0.019 (-0.315- 0.276)	0.9
LS-BMD	genus.Ruminiclostridium5.id.11355.summary.txt.gz	Weighted mode	11	-0.0277124	0.150565	0.857649	-0.32282	0.267395	-0.028 (-0.323- 0.267)	0.858
LS-BMD	genus.Ruminiclostridium6.id.11356.summary.txt.gz	MR Egger	15	-0.03255	0.101685	0.753975	-0.231853	0.166753	-0.033 (-0.232- 0.167)	0.754
LS-BMD	genus.Ruminiclostridium6.id.11356.summary.txt.gz	Weighted median	15	-0.0131112	0.0518304	0.800296	-0.114699	0.0884763	-0.013 (-0.115- 0.088)	0.8
LS-BMD	genus.Ruminiclostridium6.id.11356.summary.txt.gz	Inverse variance weighted	15	-0.0561706	0.0398221	0.158381	-0.134222	0.0218808	-0.056 (-0.134- 0.022)	0.158
LS-BMD	genus.Ruminiclostridium6.id.11356.summary.txt.gz	Simple mode	15	0.0212313	0.07804	0.78955	-0.131727	0.17419	0.021 (-0.132- 0.174)	0.79
LS-BMD	genus.Ruminiclostridium6.id.11356.summary.txt.gz	Weighted mode	15	0.00658169	0.0740689	0.930453	-0.138593	0.151757	0.007 (-0.139- 0.152)	0.93
LS-BMD	genus.Ruminiclostridium9.id.11357.summary.txt.gz	MR Egger	10	-0.22231	0.274178	0.440918	-0.759698	0.315078	-0.222 (-0.760- 0.315)	0.441
LS-BMD	genus.Ruminiclostridium9.id.11357.summary.txt.gz	Weighted median	10	-0.0390547	0.0787642	0.620005	-0.193432	0.115323	-0.039 (-0.193- 0.115)	0.62
LS-BMD	genus.Ruminiclostridium9.id.11357.summary.txt.gz	Inverse variance weighted	10	-0.0195798	0.0600513	0.744385	-0.13728	0.0981207	-0.020 (-0.137- 0.098)	0.744
LS-BMD	genus.Ruminiclostridium9.id.11357.summary.txt.gz	Simple mode	10	-0.0781402	0.123877	0.543861	-0.320938	0.164658	-0.078 (-0.321- 0.165)	0.544
LS-BMD	genus.Ruminiclostridium9.id.11357.summary.txt.gz	Weighted mode	10	-0.0781402	0.11945	0.529365	-0.312263	0.155983	-0.078 (-0.312- 0.156)	0.529
LS-BMD	genus.RuminococcaceaeNK4A214group.id.11358.summary.txt.gz	MR Egger	15	-0.0566643	0.156559	0.723215	-0.36352	0.250191	-0.057 (-0.364- 0.250)	0.723
LS-BMD	genus.RuminococcaceaeNK4A214group.id.11358.summary.txt.gz	Weighted median	15	0.0556834	0.0599127	0.352677	-0.0617456	0.173112	0.056 (-0.062- 0.173)	0.353
LS-BMD	genus.RuminococcaceaeNK4A214group.id.11358.summary.txt.gz	Inverse variance weighted	15	0.0620363	0.0432267	0.151248	-0.0226881	0.146761	0.062 (-0.023- 0.147)	0.151
LS-BMD	genus.RuminococcaceaeNK4A214group.id.11358.summary.txt.gz	Simple mode	15	0.0536202	0.108871	0.629991	-0.159767	0.267007	0.054 (-0.160- 0.267)	0.63
LS-BMD	genus.RuminococcaceaeNK4A214group.id.11358.summary.txt.gz	Weighted mode	15	0.0432892	0.117903	0.71899	-0.1878	0.274378	0.043 (-0.188- 0.274)	0.719
LS-BMD	genus.RuminococcaceaeUCG002.id.11360.summary.txt.gz	MR Egger	22	0.148511	0.124081	0.245347	-0.094688	0.391709	0.149 (-0.095- 0.392)	0.245
LS-BMD	genus.RuminococcaceaeUCG002.id.11360.summary.txt.gz	Weighted median	22	0.0778066	0.0524312	0.137816	-0.0249586	0.180572	0.078 (-0.025- 0.181)	0.138
LS-BMD	genus.RuminococcaceaeUCG002.id.11360.summary.txt.gz	Inverse variance weighted	22	0.00983818	0.0450124	0.826988	-0.0783862	0.0980625	0.010 (-0.078- 0.098)	0.827
LS-BMD	genus.RuminococcaceaeUCG002.id.11360.summary.txt.gz	Simple mode	22	0.0946545	0.104198	0.37397	-0.109574	0.298883	0.095 (-0.110- 0.299)	0.374
LS-BMD	genus.RuminococcaceaeUCG002.id.11360.summary.txt.gz	Weighted mode	22	0.114565	0.0792962	0.163279	-0.0408556	0.269985	0.115 (-0.041- 0.270)	0.163
LS-BMD	genus.RuminococcaceaeUCG003.id.11361.summary.txt.gz	MR Egger	11	-0.110778	0.14883	0.475663	-0.402485	0.180928	-0.111 (-0.402- 0.181)	0.476
LS-BMD	genus.RuminococcaceaeUCG003.id.11361.summary.txt.gz	Weighted median	11	-0.0854566	0.0605474	0.158127	-0.204129	0.0332163	-0.085 (-0.204- 0.033)	0.158
LS-BMD	genus.RuminococcaceaeUCG003.id.11361.summary.txt.gz	Inverse variance weighted	11	-0.107407	0.0461796	0.0200268	-0.197919	-0.0168946	-0.107 (-0.198--0.017)	0.02
LS-BMD	genus.RuminococcaceaeUCG003.id.11361.summary.txt.gz	Simple mode	11	-0.0531932	0.104563	0.621984	-0.258137	0.15175	-0.053 (-0.258- 0.152)	0.622
LS-BMD	genus.RuminococcaceaeUCG003.id.11361.summary.txt.gz	Weighted mode	11	-0.058846	0.0941094	0.545782	-0.243301	0.125608	-0.059 (-0.243- 0.126)	0.546
LS-BMD	genus.RuminococcaceaeUCG004.id.11362.summary.txt.gz	MR Egger	9	-0.177039	0.357934	0.636016	-0.878589	0.524511	-0.177 (-0.879- 0.525)	0.636
LS-BMD	genus.RuminococcaceaeUCG004.id.11362.summary.txt.gz	Weighted median	9	-0.06369	0.0702936	0.364906	-0.201466	0.0740856	-0.064 (-0.201- 0.074)	0.365
LS-BMD	genus.RuminococcaceaeUCG004.id.11362.summary.txt.gz	Inverse variance weighted	9	-0.0443296	0.0683028	0.516328	-0.178203	0.0895439	-0.044 (-0.178- 0.090)	0.516
LS-BMD	genus.RuminococcaceaeUCG004.id.11362.summary.txt.gz	Simple mode	9	-0.187135	0.148472	0.243043	-0.47814	0.103871	-0.187 (-0.478- 0.104)	0.243
LS-BMD	genus.RuminococcaceaeUCG004.id.11362.summary.txt.gz	Weighted mode	9	-0.154088	0.13461	0.285421	-0.417924	0.109747	-0.154 (-0.418- 0.110)	0.285
LS-BMD	genus.RuminococcaceaeUCG005.id.11363.summary.txt.gz	MR Egger	14	-0.143047	0.164369	0.401221	-0.46521	0.179116	-0.143 (-0.465- 0.179)	0.401
LS-BMD	genus.RuminococcaceaeUCG005.id.11363.summary.txt.gz	Weighted median	14	0.0994588	0.0636888	0.118374	-0.0253713	0.224289	0.099 (-0.025- 0.224)	0.118
LS-BMD	genus.RuminococcaceaeUCG005.id.11363.summary.txt.gz	Inverse variance weighted	14	0.104692	0.0598448	0.0802237	-0.012604	0.221988	0.105 (-0.013- 0.222)	0.08
LS-BMD	genus.RuminococcaceaeUCG005.id.11363.summary.txt.gz	Simple mode	14	0.235923	0.116384	0.0636666	0.00781103	0.464035	0.236 ( 0.008- 0.464)	0.064
LS-BMD	genus.RuminococcaceaeUCG005.id.11363.summary.txt.gz	Weighted mode	14	0.0948034	0.0954845	0.338897	-0.0923463	0.281953	0.095 (-0.092- 0.282)	0.339
LS-BMD	genus.RuminococcaceaeUCG009.id.11366.summary.txt.gz	MR Egger	11	-0.327975	0.204817	0.143774	-0.729417	0.0734673	-0.328 (-0.729- 0.073)	0.144
LS-BMD	genus.RuminococcaceaeUCG009.id.11366.summary.txt.gz	Weighted median	11	-0.0511546	0.0516911	0.322359	-0.152469	0.05016	-0.051 (-0.152- 0.050)	0.322
LS-BMD	genus.RuminococcaceaeUCG009.id.11366.summary.txt.gz	Inverse variance weighted	11	-0.0314914	0.0466534	0.499671	-0.122932	0.0599493	-0.031 (-0.123- 0.060)	0.5
LS-BMD	genus.RuminococcaceaeUCG009.id.11366.summary.txt.gz	Simple mode	11	-0.0654947	0.0760954	0.40957	-0.214642	0.0836524	-0.065 (-0.215- 0.084)	0.41
LS-BMD	genus.RuminococcaceaeUCG009.id.11366.summary.txt.gz	Weighted mode	11	-0.0559021	0.0768995	0.483927	-0.206625	0.0948209	-0.056 (-0.207- 0.095)	0.484
LS-BMD	genus.RuminococcaceaeUCG010.id.11367.summary.txt.gz	MR Egger	6	0.0998349	0.187906	0.623343	-0.268461	0.468131	0.100 (-0.268- 0.468)	0.623
LS-BMD	genus.RuminococcaceaeUCG010.id.11367.summary.txt.gz	Weighted median	6	-0.0218578	0.0770659	0.776698	-0.172907	0.129191	-0.022 (-0.173- 0.129)	0.777
LS-BMD	genus.RuminococcaceaeUCG010.id.11367.summary.txt.gz	Inverse variance weighted	6	-0.0205394	0.0584444	0.725262	-0.13509	0.0940115	-0.021 (-0.135- 0.094)	0.725
LS-BMD	genus.RuminococcaceaeUCG010.id.11367.summary.txt.gz	Simple mode	6	-0.0972306	0.117472	0.445539	-0.327476	0.133015	-0.097 (-0.327- 0.133)	0.446
LS-BMD	genus.RuminococcaceaeUCG010.id.11367.summary.txt.gz	Weighted mode	6	-0.086239	0.103055	0.440841	-0.288227	0.115749	-0.086 (-0.288- 0.116)	0.441
LS-BMD	genus.RuminococcaceaeUCG011.id.11368.summary.txt.gz	MR Egger	8	-0.0848796	0.246406	0.742245	-0.567836	0.398076	-0.085 (-0.568- 0.398)	0.742
LS-BMD	genus.RuminococcaceaeUCG011.id.11368.summary.txt.gz	Weighted median	8	-0.0378021	0.0416611	0.36421	-0.119458	0.0438536	-0.038 (-0.119- 0.044)	0.364
LS-BMD	genus.RuminococcaceaeUCG011.id.11368.summary.txt.gz	Inverse variance weighted	8	-0.00889953	0.0452486	0.844077	-0.0975867	0.0797877	-0.009 (-0.098- 0.080)	0.844
LS-BMD	genus.RuminococcaceaeUCG011.id.11368.summary.txt.gz	Simple mode	8	-0.0922296	0.0835006	0.305874	-0.255891	0.0714317	-0.092 (-0.256- 0.071)	0.306
LS-BMD	genus.RuminococcaceaeUCG011.id.11368.summary.txt.gz	Weighted mode	8	-0.0857957	0.0827288	0.334193	-0.247944	0.0763527	-0.086 (-0.248- 0.076)	0.334
LS-BMD	genus.RuminococcaceaeUCG013.id.11370.summary.txt.gz	MR Egger	11	0.0479186	0.132454	0.725868	-0.211691	0.307528	0.048 (-0.212- 0.308)	0.726
LS-BMD	genus.RuminococcaceaeUCG013.id.11370.summary.txt.gz	Weighted median	11	-0.0119079	0.0659422	0.856697	-0.141155	0.117339	-0.012 (-0.141- 0.117)	0.857
LS-BMD	genus.RuminococcaceaeUCG013.id.11370.summary.txt.gz	Inverse variance weighted	11	-0.0583707	0.0482044	0.225934	-0.152851	0.0361099	-0.058 (-0.153- 0.036)	0.226
LS-BMD	genus.RuminococcaceaeUCG013.id.11370.summary.txt.gz	Simple mode	11	-0.0253832	0.100192	0.805133	-0.221759	0.170993	-0.025 (-0.222- 0.171)	0.805
LS-BMD	genus.RuminococcaceaeUCG013.id.11370.summary.txt.gz	Weighted mode	11	0.0142123	0.0841748	0.869287	-0.15077	0.179195	0.014 (-0.151- 0.179)	0.869
LS-BMD	genus.RuminococcaceaeUCG014.id.11371.summary.txt.gz	MR Egger	11	0.0250206	0.127102	0.848315	-0.224099	0.27414	0.025 (-0.224- 0.274)	0.848
LS-BMD	genus.RuminococcaceaeUCG014.id.11371.summary.txt.gz	Weighted median	11	-0.0461361	0.0599025	0.441189	-0.163545	0.0712727	-0.046 (-0.164- 0.071)	0.441
LS-BMD	genus.RuminococcaceaeUCG014.id.11371.summary.txt.gz	Inverse variance weighted	11	-0.0203215	0.0451592	0.652712	-0.108834	0.0681905	-0.020 (-0.109- 0.068)	0.653
LS-BMD	genus.RuminococcaceaeUCG014.id.11371.summary.txt.gz	Simple mode	11	-0.0749449	0.0916254	0.432444	-0.254531	0.104641	-0.075 (-0.255- 0.105)	0.432
LS-BMD	genus.RuminococcaceaeUCG014.id.11371.summary.txt.gz	Weighted mode	11	-0.0719925	0.0849918	0.416777	-0.238576	0.0945915	-0.072 (-0.239- 0.095)	0.417
LS-BMD	genus.Ruminococcus1.id.11373.summary.txt.gz	MR Egger	10	-0.120883	0.141926	0.419126	-0.399058	0.157292	-0.121 (-0.399- 0.157)	0.419
LS-BMD	genus.Ruminococcus1.id.11373.summary.txt.gz	Weighted median	10	0.115791	0.0653082	0.0762303	-0.0122133	0.243795	0.116 (-0.012- 0.244)	0.076
LS-BMD	genus.Ruminococcus1.id.11373.summary.txt.gz	Inverse variance weighted	10	0.0812169	0.0515941	0.115453	-0.0199075	0.182341	0.081 (-0.020- 0.182)	0.115
LS-BMD	genus.Ruminococcus1.id.11373.summary.txt.gz	Simple mode	10	0.133795	0.106452	0.240443	-0.0748503	0.34244	0.134 (-0.075- 0.342)	0.24
LS-BMD	genus.Ruminococcus1.id.11373.summary.txt.gz	Weighted mode	10	0.127595	0.105955	0.259213	-0.0800775	0.335267	0.128 (-0.080- 0.335)	0.259
LS-BMD	genus.Ruminococcus2.id.11374.summary.txt.gz	MR Egger	14	0.0507619	0.112931	0.661087	-0.170584	0.272107	0.051 (-0.171- 0.272)	0.661
LS-BMD	genus.Ruminococcus2.id.11374.summary.txt.gz	Weighted median	14	-0.0767284	0.0594814	0.197066	-0.193312	0.0398551	-0.077 (-0.193- 0.040)	0.197
LS-BMD	genus.Ruminococcus2.id.11374.summary.txt.gz	Inverse variance weighted	14	-0.0520254	0.0434385	0.231042	-0.137165	0.0331141	-0.052 (-0.137- 0.033)	0.231
LS-BMD	genus.Ruminococcus2.id.11374.summary.txt.gz	Simple mode	14	-0.132244	0.111612	0.257285	-0.351003	0.0865158	-0.132 (-0.351- 0.087)	0.257
LS-BMD	genus.Ruminococcus2.id.11374.summary.txt.gz	Weighted mode	14	-0.121886	0.110131	0.28847	-0.337743	0.0939719	-0.122 (-0.338- 0.094)	0.288
LS-BMD	genus.Sellimonas.id.14369.summary.txt.gz	MR Egger	10	0.116556	0.131577	0.401546	-0.141335	0.374448	0.117 (-0.141- 0.374)	0.402
LS-BMD	genus.Sellimonas.id.14369.summary.txt.gz	Weighted median	10	0.0351794	0.0320212	0.27193	-0.0275821	0.097941	0.035 (-0.028- 0.098)	0.272
LS-BMD	genus.Sellimonas.id.14369.summary.txt.gz	Inverse variance weighted	10	0.0475516	0.0237504	0.0452696	0.00100086	0.0941024	0.048 ( 0.001- 0.094)	0.0453
LS-BMD	genus.Sellimonas.id.14369.summary.txt.gz	Simple mode	10	0.0457672	0.0584988	0.454094	-0.0688905	0.160425	0.046 (-0.069- 0.160)	0.454
LS-BMD	genus.Sellimonas.id.14369.summary.txt.gz	Weighted mode	10	0.0419811	0.0556874	0.470189	-0.0671661	0.151128	0.042 (-0.067- 0.151)	0.47
LS-BMD	genus.Senegalimassilia.id.11160.summary.txt.gz	MR Egger	5	-0.139107	0.216037	0.565481	-0.56254	0.284326	-0.139 (-0.563- 0.284)	0.565
LS-BMD	genus.Senegalimassilia.id.11160.summary.txt.gz	Weighted median	5	-0.103751	0.0678567	0.12627	-0.236751	0.0292478	-0.104 (-0.237- 0.029)	0.126
LS-BMD	genus.Senegalimassilia.id.11160.summary.txt.gz	Inverse variance weighted	5	-0.0609437	0.0553479	0.270852	-0.169426	0.0475381	-0.061 (-0.169- 0.048)	0.271
LS-BMD	genus.Senegalimassilia.id.11160.summary.txt.gz	Simple mode	5	-0.124972	0.0823344	0.203659	-0.286347	0.0364037	-0.125 (-0.286- 0.036)	0.204
LS-BMD	genus.Senegalimassilia.id.11160.summary.txt.gz	Weighted mode	5	-0.12083	0.0852676	0.229423	-0.287955	0.0462941	-0.121 (-0.288- 0.046)	0.229
LS-BMD	genus.Slackia.id.825.summary.txt.gz	MR Egger	6	0.275146	0.267838	0.362346	-0.249816	0.800107	0.275 (-0.250- 0.800)	0.362
LS-BMD	genus.Slackia.id.825.summary.txt.gz	Weighted median	6	-0.0215244	0.0552039	0.696605	-0.129724	0.0866752	-0.022 (-0.130- 0.087)	0.697
LS-BMD	genus.Slackia.id.825.summary.txt.gz	Inverse variance weighted	6	0.0253388	0.0450788	0.574047	-0.0630155	0.113693	0.025 (-0.063- 0.114)	0.574
LS-BMD	genus.Slackia.id.825.summary.txt.gz	Simple mode	6	-0.0393909	0.0806273	0.645829	-0.19742	0.118639	-0.039 (-0.197- 0.119)	0.646
LS-BMD	genus.Slackia.id.825.summary.txt.gz	Weighted mode	6	-0.0393909	0.072017	0.607918	-0.180544	0.101762	-0.039 (-0.181- 0.102)	0.608
LS-BMD	genus.Streptococcus.id.1853.summary.txt.gz	MR Egger	17	-0.321809	0.146303	0.0439286	-0.608563	-0.0350551	-0.322 (-0.609--0.035)	0.0439
LS-BMD	genus.Streptococcus.id.1853.summary.txt.gz	Weighted median	17	-0.0644791	0.0572129	0.259741	-0.176616	0.0476582	-0.064 (-0.177- 0.048)	0.26
LS-BMD	genus.Streptococcus.id.1853.summary.txt.gz	Inverse variance weighted	17	-0.0262002	0.043869	0.550348	-0.112183	0.059783	-0.026 (-0.112- 0.060)	0.55
LS-BMD	genus.Streptococcus.id.1853.summary.txt.gz	Simple mode	17	-0.0630657	0.110954	0.577658	-0.280536	0.154404	-0.063 (-0.281- 0.154)	0.578
LS-BMD	genus.Streptococcus.id.1853.summary.txt.gz	Weighted mode	17	-0.0727161	0.100131	0.478198	-0.268972	0.12354	-0.073 (-0.269- 0.124)	0.478
LS-BMD	genus.Subdoligranulum.id.2070.summary.txt.gz	MR Egger	11	-0.223852	0.131468	0.122827	-0.48153	0.0338258	-0.224 (-0.482- 0.034)	0.123
LS-BMD	genus.Subdoligranulum.id.2070.summary.txt.gz	Weighted median	11	-0.0221534	0.0715047	0.7567	-0.162303	0.117996	-0.022 (-0.162- 0.118)	0.757
LS-BMD	genus.Subdoligranulum.id.2070.summary.txt.gz	Inverse variance weighted	11	-0.0161266	0.0524948	0.758688	-0.119016	0.0867632	-0.016 (-0.119- 0.087)	0.759
LS-BMD	genus.Subdoligranulum.id.2070.summary.txt.gz	Simple mode	11	0.010616	0.12	0.931252	-0.224583	0.245815	0.011 (-0.225- 0.246)	0.931
LS-BMD	genus.Subdoligranulum.id.2070.summary.txt.gz	Weighted mode	11	0.00656875	0.116405	0.956111	-0.221585	0.234723	0.007 (-0.222- 0.235)	0.956
LS-BMD	genus.Sutterella.id.2896.summary.txt.gz	MR Egger	12	0.18911	0.232733	0.435386	-0.267046	0.645266	0.189 (-0.267- 0.645)	0.435
LS-BMD	genus.Sutterella.id.2896.summary.txt.gz	Weighted median	12	-0.0323143	0.0589467	0.583558	-0.14785	0.0832212	-0.032 (-0.148- 0.083)	0.584
LS-BMD	genus.Sutterella.id.2896.summary.txt.gz	Inverse variance weighted	12	0.0358092	0.0473741	0.44972	-0.057044	0.128662	0.036 (-0.057- 0.129)	0.45
LS-BMD	genus.Sutterella.id.2896.summary.txt.gz	Simple mode	12	-0.064437	0.0980468	0.524561	-0.256609	0.127735	-0.064 (-0.257- 0.128)	0.525
LS-BMD	genus.Sutterella.id.2896.summary.txt.gz	Weighted mode	12	-0.0626841	0.09428	0.519828	-0.247473	0.122105	-0.063 (-0.247- 0.122)	0.52
LS-BMD	genus.Terrisporobacter.id.11348.summary.txt.gz	MR Egger	5	-0.249817	0.128838	0.147855	-0.502339	0.00270419	-0.250 (-0.502- 0.003)	0.148
LS-BMD	genus.Terrisporobacter.id.11348.summary.txt.gz	Weighted median	5	-0.0849041	0.0582539	0.144983	-0.199082	0.0292735	-0.085 (-0.199- 0.029)	0.145
LS-BMD	genus.Terrisporobacter.id.11348.summary.txt.gz	Inverse variance weighted	5	-0.0802804	0.046352	0.0832781	-0.17113	0.0105694	-0.080 (-0.171- 0.011)	0.083
LS-BMD	genus.Terrisporobacter.id.11348.summary.txt.gz	Simple mode	5	-0.0751581	0.091563	0.457842	-0.254622	0.104305	-0.075 (-0.255- 0.104)	0.458
LS-BMD	genus.Terrisporobacter.id.11348.summary.txt.gz	Weighted mode	5	-0.0977011	0.0903262	0.340262	-0.27474	0.0793382	-0.098 (-0.275- 0.079)	0.34
LS-BMD	genus.Turicibacter.id.2162.summary.txt.gz	MR Egger	10	-0.0411704	0.203243	0.84453	-0.439526	0.357185	-0.041 (-0.440- 0.357)	0.845
LS-BMD	genus.Turicibacter.id.2162.summary.txt.gz	Weighted median	10	0.0342286	0.0551569	0.534884	-0.073879	0.142336	0.034 (-0.074- 0.142)	0.535
LS-BMD	genus.Turicibacter.id.2162.summary.txt.gz	Inverse variance weighted	10	0.019456	0.0454946	0.668901	-0.0697133	0.108625	0.019 (-0.070- 0.109)	0.669
LS-BMD	genus.Turicibacter.id.2162.summary.txt.gz	Simple mode	10	0.0585377	0.0971383	0.561635	-0.131853	0.248929	0.059 (-0.132- 0.249)	0.562
LS-BMD	genus.Turicibacter.id.2162.summary.txt.gz	Weighted mode	10	0.0566954	0.098512	0.579044	-0.136388	0.249779	0.057 (-0.136- 0.250)	0.579
LS-BMD	genus.Tyzzerella3.id.11335.summary.txt.gz	MR Egger	13	-0.237769	0.190906	0.238835	-0.611945	0.136408	-0.238 (-0.612- 0.136)	0.239
LS-BMD	genus.Tyzzerella3.id.11335.summary.txt.gz	Weighted median	13	-0.0135971	0.0361832	0.707078	-0.0845161	0.057322	-0.014 (-0.085- 0.057)	0.707
LS-BMD	genus.Tyzzerella3.id.11335.summary.txt.gz	Inverse variance weighted	13	0.0202587	0.0357775	0.571231	-0.0498653	0.0903826	0.020 (-0.050- 0.090)	0.571
LS-BMD	genus.Tyzzerella3.id.11335.summary.txt.gz	Simple mode	13	-0.0368999	0.0530329	0.499812	-0.140844	0.0670445	-0.037 (-0.141- 0.067)	0.5
LS-BMD	genus.Tyzzerella3.id.11335.summary.txt.gz	Weighted mode	13	-0.0394106	0.0536876	0.477003	-0.144638	0.0658171	-0.039 (-0.145- 0.066)	0.477
LS-BMD	genus.unknowngenus.id.1000000073.summary.txt.gz	MR Egger	15	0.00363998	0.0961083	0.970364	-0.184732	0.192012	0.004 (-0.185- 0.192)	0.97
LS-BMD	genus.unknowngenus.id.1000000073.summary.txt.gz	Weighted median	15	-0.020662	0.0477509	0.66523	-0.114254	0.0729297	-0.021 (-0.114- 0.073)	0.665
LS-BMD	genus.unknowngenus.id.1000000073.summary.txt.gz	Inverse variance weighted	15	0.0113483	0.0338586	0.737499	-0.0550146	0.0777111	0.011 (-0.055- 0.078)	0.737
LS-BMD	genus.unknowngenus.id.1000000073.summary.txt.gz	Simple mode	15	-0.0351521	0.0765942	0.653322	-0.185277	0.114973	-0.035 (-0.185- 0.115)	0.653
LS-BMD	genus.unknowngenus.id.1000000073.summary.txt.gz	Weighted mode	15	-0.0305266	0.0734676	0.684067	-0.174523	0.11347	-0.031 (-0.175- 0.113)	0.684
LS-BMD	genus.unknowngenus.id.1000001215.summary.txt.gz	MR Egger	8	0.0737163	0.145671	0.630875	-0.211799	0.359232	0.074 (-0.212- 0.359)	0.631
LS-BMD	genus.unknowngenus.id.1000001215.summary.txt.gz	Weighted median	8	-0.0579721	0.0501037	0.247255	-0.156175	0.0402312	-0.058 (-0.156- 0.040)	0.247
LS-BMD	genus.unknowngenus.id.1000001215.summary.txt.gz	Inverse variance weighted	8	0.0132179	0.0492161	0.788262	-0.0832456	0.109681	0.013 (-0.083- 0.110)	0.788
LS-BMD	genus.unknowngenus.id.1000001215.summary.txt.gz	Simple mode	8	-0.0779182	0.0740676	0.327759	-0.223091	0.0672542	-0.078 (-0.223- 0.067)	0.328
LS-BMD	genus.unknowngenus.id.1000001215.summary.txt.gz	Weighted mode	8	-0.0805992	0.0706943	0.291744	-0.21916	0.0579616	-0.081 (-0.219- 0.058)	0.292
LS-BMD	genus.unknowngenus.id.1000005472.summary.txt.gz	MR Egger	14	-0.0228244	0.103634	0.829387	-0.225948	0.180299	-0.023 (-0.226- 0.180)	0.829
LS-BMD	genus.unknowngenus.id.1000005472.summary.txt.gz	Weighted median	14	-0.0289081	0.049878	0.562201	-0.126669	0.0688528	-0.029 (-0.127- 0.069)	0.562
LS-BMD	genus.unknowngenus.id.1000005472.summary.txt.gz	Inverse variance weighted	14	-0.0597359	0.0351805	0.0895109	-0.12869	0.00921787	-0.060 (-0.129- 0.009)	0.09
LS-BMD	genus.unknowngenus.id.1000005472.summary.txt.gz	Simple mode	14	-0.0118644	0.0794643	0.883604	-0.167614	0.143886	-0.012 (-0.168- 0.144)	0.884
LS-BMD	genus.unknowngenus.id.1000005472.summary.txt.gz	Weighted mode	14	-0.0118644	0.065478	0.859007	-0.140201	0.116472	-0.012 (-0.140- 0.116)	0.859
LS-BMD	genus.unknowngenus.id.1000005479.summary.txt.gz	MR Egger	8	0.305748	0.178203	0.137032	-0.0435307	0.655026	0.306 (-0.044- 0.655)	0.137
LS-BMD	genus.unknowngenus.id.1000005479.summary.txt.gz	Weighted median	8	0.0196036	0.056625	0.729192	-0.0913814	0.130589	0.020 (-0.091- 0.131)	0.729
LS-BMD	genus.unknowngenus.id.1000005479.summary.txt.gz	Inverse variance weighted	8	0.0337063	0.0421441	0.423835	-0.0488962	0.116309	0.034 (-0.049- 0.116)	0.424
LS-BMD	genus.unknowngenus.id.1000005479.summary.txt.gz	Simple mode	8	0.0265802	0.086887	0.768565	-0.143718	0.196879	0.027 (-0.144- 0.197)	0.769
LS-BMD	genus.unknowngenus.id.1000005479.summary.txt.gz	Weighted mode	8	0.0217688	0.0856274	0.806626	-0.146061	0.189599	0.022 (-0.146- 0.190)	0.807
LS-BMD	genus.unknowngenus.id.1000006162.summary.txt.gz	MR Egger	14	0.188694	0.104632	0.0964714	-0.0163849	0.393773	0.189 (-0.016- 0.394)	0.096
LS-BMD	genus.unknowngenus.id.1000006162.summary.txt.gz	Weighted median	14	0.043167	0.0342091	0.207	-0.0238828	0.110217	0.043 (-0.024- 0.110)	0.207
LS-BMD	genus.unknowngenus.id.1000006162.summary.txt.gz	Inverse variance weighted	14	0.0449799	0.0250957	0.0730791	-0.00420764	0.0941674	0.045 (-0.004- 0.094)	0.073
LS-BMD	genus.unknowngenus.id.1000006162.summary.txt.gz	Simple mode	14	-0.0151404	0.07171	0.836057	-0.155692	0.125411	-0.015 (-0.156- 0.125)	0.836
LS-BMD	genus.unknowngenus.id.1000006162.summary.txt.gz	Weighted mode	14	-0.0172215	0.0610164	0.7822	-0.136814	0.102371	-0.017 (-0.137- 0.102)	0.782
LS-BMD	genus.unknowngenus.id.1868.summary.txt.gz	MR Egger	12	0.0269485	0.155956	0.866259	-0.278725	0.332623	0.027 (-0.279- 0.333)	0.866
LS-BMD	genus.unknowngenus.id.1868.summary.txt.gz	Weighted median	12	0.0274516	0.0512268	0.592039	-0.072953	0.127856	0.027 (-0.073- 0.128)	0.592
LS-BMD	genus.unknowngenus.id.1868.summary.txt.gz	Inverse variance weighted	12	-0.0107557	0.046327	0.816406	-0.101557	0.0800451	-0.011 (-0.102- 0.080)	0.816
LS-BMD	genus.unknowngenus.id.1868.summary.txt.gz	Simple mode	12	0.0399599	0.0906803	0.667989	-0.137774	0.217693	0.040 (-0.138- 0.218)	0.668
LS-BMD	genus.unknowngenus.id.1868.summary.txt.gz	Weighted mode	12	0.049088	0.0706013	0.501301	-0.0892905	0.187466	0.049 (-0.089- 0.187)	0.501
LS-BMD	genus.unknowngenus.id.2001.summary.txt.gz	MR Egger	9	0.106845	0.179083	0.569543	-0.244157	0.457847	0.107 (-0.244- 0.458)	0.57
LS-BMD	genus.unknowngenus.id.2001.summary.txt.gz	Weighted median	9	0.0437051	0.0617372	0.478993	-0.0772997	0.16471	0.044 (-0.077- 0.165)	0.479
LS-BMD	genus.unknowngenus.id.2001.summary.txt.gz	Inverse variance weighted	9	0.0437783	0.0459239	0.340448	-0.0462325	0.133789	0.044 (-0.046- 0.134)	0.34
LS-BMD	genus.unknowngenus.id.2001.summary.txt.gz	Simple mode	9	-0.0532207	0.103816	0.622049	-0.256699	0.150258	-0.053 (-0.257- 0.150)	0.622
LS-BMD	genus.unknowngenus.id.2001.summary.txt.gz	Weighted mode	9	-0.0568016	0.0995357	0.583895	-0.251892	0.138288	-0.057 (-0.252- 0.138)	0.584
LS-BMD	genus.unknowngenus.id.2041.summary.txt.gz	MR Egger	12	-0.083708	0.101066	0.426853	-0.281797	0.114381	-0.084 (-0.282- 0.114)	0.427
LS-BMD	genus.unknowngenus.id.2041.summary.txt.gz	Weighted median	12	-0.0290765	0.0438705	0.507471	-0.115063	0.0569096	-0.029 (-0.115- 0.057)	0.507
LS-BMD	genus.unknowngenus.id.2041.summary.txt.gz	Inverse variance weighted	12	-0.0326153	0.0330134	0.323182	-0.0973215	0.032091	-0.033 (-0.097- 0.032)	0.323
LS-BMD	genus.unknowngenus.id.2041.summary.txt.gz	Simple mode	12	-0.0819986	0.0822344	0.34013	-0.243178	0.0791808	-0.082 (-0.243- 0.079)	0.34
LS-BMD	genus.unknowngenus.id.2041.summary.txt.gz	Weighted mode	12	0.00997252	0.0773797	0.899781	-0.141692	0.161637	0.010 (-0.142- 0.162)	0.9
LS-BMD	genus.unknowngenus.id.2071.summary.txt.gz	MR Egger	17	-0.174373	0.178148	0.343196	-0.523543	0.174796	-0.174 (-0.524- 0.175)	0.343
LS-BMD	genus.unknowngenus.id.2071.summary.txt.gz	Weighted median	17	0.0455316	0.0509292	0.371313	-0.0542896	0.145353	0.046 (-0.054- 0.145)	0.371
LS-BMD	genus.unknowngenus.id.2071.summary.txt.gz	Inverse variance weighted	17	0.0828478	0.0380114	0.029291	0.00834531	0.15735	0.083 ( 0.008- 0.157)	0.0293
LS-BMD	genus.unknowngenus.id.2071.summary.txt.gz	Simple mode	17	0.0339798	0.0841149	0.691584	-0.130885	0.198845	0.034 (-0.131- 0.199)	0.692
LS-BMD	genus.unknowngenus.id.2071.summary.txt.gz	Weighted mode	17	0.0298081	0.0749425	0.696074	-0.117079	0.176695	0.030 (-0.117- 0.177)	0.696
LS-BMD	genus.unknowngenus.id.2755.summary.txt.gz	MR Egger	11	0.106728	0.159263	0.519594	-0.205427	0.418882	0.107 (-0.205- 0.419)	0.52
LS-BMD	genus.unknowngenus.id.2755.summary.txt.gz	Weighted median	11	-0.0241491	0.0504006	0.631837	-0.122934	0.0746362	-0.024 (-0.123- 0.075)	0.632
LS-BMD	genus.unknowngenus.id.2755.summary.txt.gz	Inverse variance weighted	11	-0.0398382	0.0372172	0.284428	-0.112784	0.0331075	-0.040 (-0.113- 0.033)	0.284
LS-BMD	genus.unknowngenus.id.2755.summary.txt.gz	Simple mode	11	-0.028759	0.0828287	0.735629	-0.191103	0.133585	-0.029 (-0.191- 0.134)	0.736
LS-BMD	genus.unknowngenus.id.2755.summary.txt.gz	Weighted mode	11	-0.0275271	0.0826391	0.745937	-0.1895	0.134445	-0.028 (-0.189- 0.134)	0.746
LS-BMD	genus.unknowngenus.id.826.summary.txt.gz	MR Egger	15	-0.0689175	0.0984386	0.4962	-0.261857	0.124022	-0.069 (-0.262- 0.124)	0.496
LS-BMD	genus.unknowngenus.id.826.summary.txt.gz	Weighted median	15	-0.0150229	0.0548586	0.784202	-0.122546	0.0925	-0.015 (-0.123- 0.092)	0.784
LS-BMD	genus.unknowngenus.id.826.summary.txt.gz	Inverse variance weighted	15	0.0203583	0.037269	0.584892	-0.0526889	0.0934055	0.020 (-0.053- 0.093)	0.585
LS-BMD	genus.unknowngenus.id.826.summary.txt.gz	Simple mode	15	-0.0332495	0.0988448	0.741572	-0.226985	0.160486	-0.033 (-0.227- 0.160)	0.742
LS-BMD	genus.unknowngenus.id.826.summary.txt.gz	Weighted mode	15	-0.0771605	0.0952645	0.431515	-0.263879	0.109558	-0.077 (-0.264- 0.110)	0.432
LS-BMD	genus.unknowngenus.id.959.summary.txt.gz	MR Egger	13	-0.369142	0.156133	0.037529	-0.675162	-0.0631218	-0.369 (-0.675--0.063)	0.0375
LS-BMD	genus.unknowngenus.id.959.summary.txt.gz	Weighted median	13	-0.0591741	0.0374522	0.114109	-0.13258	0.0142323	-0.059 (-0.133- 0.014)	0.114
LS-BMD	genus.unknowngenus.id.959.summary.txt.gz	Inverse variance weighted	13	-0.0783422	0.0281511	0.00538723	-0.133518	-0.0231661	-0.078 (-0.134--0.023)	0.00539
LS-BMD	genus.unknowngenus.id.959.summary.txt.gz	Simple mode	13	-0.0649293	0.0685006	0.361897	-0.199191	0.069332	-0.065 (-0.199- 0.069)	0.362
LS-BMD	genus.unknowngenus.id.959.summary.txt.gz	Weighted mode	13	-0.048549	0.068535	0.492239	-0.182878	0.0857796	-0.049 (-0.183- 0.086)	0.492
LS-BMD	genus.Veillonella.id.2198.summary.txt.gz	MR Egger	7	-0.540641	0.403309	0.237759	-1.33113	0.249844	-0.541 (-1.331- 0.250)	0.238
LS-BMD	genus.Veillonella.id.2198.summary.txt.gz	Weighted median	7	-0.0327169	0.0654221	0.617012	-0.160944	0.0955104	-0.033 (-0.161- 0.096)	0.617
LS-BMD	genus.Veillonella.id.2198.summary.txt.gz	Inverse variance weighted	7	-0.0367693	0.0499662	0.461801	-0.134703	0.0611644	-0.037 (-0.135- 0.061)	0.462
LS-BMD	genus.Veillonella.id.2198.summary.txt.gz	Simple mode	7	-0.0603147	0.10072	0.571183	-0.257726	0.137097	-0.060 (-0.258- 0.137)	0.571
LS-BMD	genus.Veillonella.id.2198.summary.txt.gz	Weighted mode	7	-0.0668663	0.10116	0.533159	-0.26514	0.131407	-0.067 (-0.265- 0.131)	0.533
LS-BMD	genus.Victivallis.id.2256.summary.txt.gz	MR Egger	11	-0.111071	0.206205	0.603198	-0.515234	0.293091	-0.111 (-0.515- 0.293)	0.603
LS-BMD	genus.Victivallis.id.2256.summary.txt.gz	Weighted median	11	-0.0217499	0.0343491	0.526602	-0.0890741	0.0455744	-0.022 (-0.089- 0.046)	0.527
LS-BMD	genus.Victivallis.id.2256.summary.txt.gz	Inverse variance weighted	11	0.000839824	0.030669	0.978154	-0.0592715	0.0609511	0.001 (-0.059- 0.061)	0.978
LS-BMD	genus.Victivallis.id.2256.summary.txt.gz	Simple mode	11	-0.0596614	0.0681732	0.402026	-0.193281	0.0739581	-0.060 (-0.193- 0.074)	0.402
LS-BMD	genus.Victivallis.id.2256.summary.txt.gz	Weighted mode	11	-0.0557439	0.062726	0.395045	-0.178687	0.0671991	-0.056 (-0.179- 0.067)	0.395
Abbreviation: SNP, single nucleotide polymorphism; MR, mendelian randomization; Beta: Estimate coefficient; P-value: P-value from GWAS; SE: standard error of coefficient estimate; 95% CI, 95% confidence interval.

## Sheet: Supplementary Table S3. The est
Supplementary Table S3. The estimates of two-sample MR of gut microbiome and forearm BMD (P < 1×10-5)
outcome	exposure	Methods	SNP	Beta	Se	P value	lo_ci	up_ci	estimate	P value
FA-BMD	class.Actinobacteria.id.419.summary.txt.gz	MR Egger	22	0.0574189	0.142454	0.691174	-0.221791	0.336629	0.057 (-0.222-0.337)	0.691
FA-BMD	class.Actinobacteria.id.419.summary.txt.gz	Weighted median	22	-0.0745298	0.0783639	0.341567	-0.228123	0.0790635	-0.075 (-0.228-0.079)	0.342
FA-BMD	class.Actinobacteria.id.419.summary.txt.gz	Inverse variance weighted	22	-0.0292317	0.0583411	0.616337	-0.14358	0.0851168	-0.029 (-0.144-0.085)	0.616
FA-BMD	class.Actinobacteria.id.419.summary.txt.gz	Simple mode	22	-0.00668942	0.134297	0.960744	-0.269912	0.256533	-0.007 (-0.270-0.257)	0.961
FA-BMD	class.Actinobacteria.id.419.summary.txt.gz	Weighted mode	22	-0.0684313	0.117005	0.564875	-0.297761	0.160898	-0.068 (-0.298-0.161)	0.565
FA-BMD	class.Alphaproteobacteria.id.2379.summary.txt.gz	MR Egger	7	-0.148126	0.386173	0.717063	-0.905026	0.608774	-0.148 (-0.905-0.609)	0.717
FA-BMD	class.Alphaproteobacteria.id.2379.summary.txt.gz	Weighted median	7	-0.11962	0.11724	0.307588	-0.349411	0.110171	-0.120 (-0.349-0.110)	0.308
FA-BMD	class.Alphaproteobacteria.id.2379.summary.txt.gz	Inverse variance weighted	7	-0.0274129	0.0952353	0.773467	-0.214074	0.159248	-0.027 (-0.214-0.159)	0.773
FA-BMD	class.Alphaproteobacteria.id.2379.summary.txt.gz	Simple mode	7	-0.139754	0.184487	0.477421	-0.501348	0.221841	-0.140 (-0.501-0.222)	0.477
FA-BMD	class.Alphaproteobacteria.id.2379.summary.txt.gz	Weighted mode	7	-0.150894	0.179944	0.433845	-0.503585	0.201796	-0.151 (-0.504-0.202)	0.434
FA-BMD	class.Bacilli.id.1673.summary.txt.gz	MR Egger	18	-0.108677	0.19032	0.575917	-0.481704	0.26435	-0.109 (-0.482-0.264)	0.576
FA-BMD	class.Bacilli.id.1673.summary.txt.gz	Weighted median	18	0.0102904	0.0943984	0.913194	-0.17473	0.195311	0.010 (-0.175-0.195)	0.913
FA-BMD	class.Bacilli.id.1673.summary.txt.gz	Inverse variance weighted	18	0.0346652	0.0687292	0.613999	-0.100044	0.169374	0.035 (-0.100-0.169)	0.614
FA-BMD	class.Bacilli.id.1673.summary.txt.gz	Simple mode	18	-0.00744666	0.156629	0.962634	-0.314439	0.299546	-0.007 (-0.314-0.300)	0.963
FA-BMD	class.Bacilli.id.1673.summary.txt.gz	Weighted mode	18	-0.00430146	0.145664	0.976786	-0.289802	0.281199	-0.004 (-0.290-0.281)	0.977
FA-BMD	class.Bacteroidia.id.912.summary.txt.gz	MR Egger	12	-0.541532	0.331792	0.1337	-1.19184	0.10878	-0.542 (-1.192-0.109)	0.134
FA-BMD	class.Bacteroidia.id.912.summary.txt.gz	Weighted median	12	-0.0316214	0.140304	0.821686	-0.306618	0.243375	-0.032 (-0.307-0.243)	0.822
FA-BMD	class.Bacteroidia.id.912.summary.txt.gz	Inverse variance weighted	12	-0.132639	0.121374	0.274473	-0.370532	0.105253	-0.133 (-0.371-0.105)	0.274
FA-BMD	class.Bacteroidia.id.912.summary.txt.gz	Simple mode	12	-0.0121583	0.236885	0.959986	-0.476452	0.452136	-0.012 (-0.476-0.452)	0.96
FA-BMD	class.Bacteroidia.id.912.summary.txt.gz	Weighted mode	12	-0.00226682	0.232928	0.99241	-0.458806	0.454272	-0.002 (-0.459-0.454)	0.992
FA-BMD	class.Betaproteobacteria.id.2867.summary.txt.gz	MR Egger	12	-0.191798	0.34346	0.588836	-0.86498	0.481384	-0.192 (-0.865-0.481)	0.589
FA-BMD	class.Betaproteobacteria.id.2867.summary.txt.gz	Weighted median	12	0.118228	0.119644	0.323074	-0.116275	0.352731	0.118 (-0.116-0.353)	0.323
FA-BMD	class.Betaproteobacteria.id.2867.summary.txt.gz	Inverse variance weighted	12	0.0819362	0.095791	0.392349	-0.105814	0.269687	0.082 (-0.106-0.270)	0.392
FA-BMD	class.Betaproteobacteria.id.2867.summary.txt.gz	Simple mode	12	0.253253	0.231353	0.297055	-0.200199	0.706704	0.253 (-0.200-0.707)	0.297
FA-BMD	class.Betaproteobacteria.id.2867.summary.txt.gz	Weighted mode	12	0.214225	0.216789	0.344308	-0.210683	0.639132	0.214 (-0.211-0.639)	0.344
FA-BMD	class.Clostridia.id.1859.summary.txt.gz	MR Egger	12	-0.342096	0.53524	0.537093	-1.39117	0.706975	-0.342 (-1.391-0.707)	0.537
FA-BMD	class.Clostridia.id.1859.summary.txt.gz	Weighted median	12	-0.107167	0.131678	0.415729	-0.365255	0.150922	-0.107 (-0.365-0.151)	0.416
FA-BMD	class.Clostridia.id.1859.summary.txt.gz	Inverse variance weighted	12	-0.114988	0.0978727	0.240045	-0.306819	0.0768424	-0.115 (-0.307-0.077)	0.24
FA-BMD	class.Clostridia.id.1859.summary.txt.gz	Simple mode	12	-0.36893	0.249358	0.16706	-0.857671	0.119811	-0.369 (-0.858-0.120)	0.167
FA-BMD	class.Clostridia.id.1859.summary.txt.gz	Weighted mode	12	-0.351954	0.2495	0.185999	-0.840974	0.137065	-0.352 (-0.841-0.137)	0.186
FA-BMD	class.Coriobacteriia.id.809.summary.txt.gz	MR Egger	17	0.0577797	0.32821	0.862613	-0.585513	0.701072	0.058 (-0.586-0.701)	0.863
FA-BMD	class.Coriobacteriia.id.809.summary.txt.gz	Weighted median	17	-0.0597488	0.100885	0.553687	-0.257484	0.137987	-0.060 (-0.257-0.138)	0.554
FA-BMD	class.Coriobacteriia.id.809.summary.txt.gz	Inverse variance weighted	17	-0.0171416	0.0781022	0.826279	-0.170222	0.135939	-0.017 (-0.170-0.136)	0.826
FA-BMD	class.Coriobacteriia.id.809.summary.txt.gz	Simple mode	17	-0.074829	0.167744	0.661509	-0.403607	0.253949	-0.075 (-0.404-0.254)	0.662
FA-BMD	class.Coriobacteriia.id.809.summary.txt.gz	Weighted mode	17	-0.0715497	0.153732	0.647903	-0.372864	0.229765	-0.072 (-0.373-0.230)	0.648
FA-BMD	class.Deltaproteobacteria.id.3087.summary.txt.gz	MR Egger	13	0.362502	0.211943	0.115215	-0.0529063	0.777911	0.363 (-0.053-0.778)	0.115
FA-BMD	class.Deltaproteobacteria.id.3087.summary.txt.gz	Weighted median	13	0.129582	0.103974	0.212659	-0.0742074	0.33337	0.130 (-0.074-0.333)	0.213
FA-BMD	class.Deltaproteobacteria.id.3087.summary.txt.gz	Inverse variance weighted	13	0.10366	0.0754968	0.169739	-0.0443135	0.251634	0.104 (-0.044-0.252)	0.17
FA-BMD	class.Deltaproteobacteria.id.3087.summary.txt.gz	Simple mode	13	-0.102415	0.173722	0.566436	-0.442909	0.238079	-0.102 (-0.443-0.238)	0.566
FA-BMD	class.Deltaproteobacteria.id.3087.summary.txt.gz	Weighted mode	13	0.2218	0.167946	0.211246	-0.107374	0.550974	0.222 (-0.107-0.551)	0.211
FA-BMD	class.Erysipelotrichia.id.2147.summary.txt.gz	MR Egger	13	0.317179	0.482325	0.524314	-0.628177	1.26254	0.317 (-0.628-1.263)	0.524
FA-BMD	class.Erysipelotrichia.id.2147.summary.txt.gz	Weighted median	13	-0.131758	0.124282	0.289075	-0.375351	0.111835	-0.132 (-0.375-0.112)	0.289
FA-BMD	class.Erysipelotrichia.id.2147.summary.txt.gz	Inverse variance weighted	13	0.0164084	0.108688	0.880001	-0.196619	0.229436	0.016 (-0.197-0.229)	0.88
FA-BMD	class.Erysipelotrichia.id.2147.summary.txt.gz	Simple mode	13	-0.176526	0.174994	0.333	-0.519514	0.166462	-0.177 (-0.520-0.166)	0.333
FA-BMD	class.Erysipelotrichia.id.2147.summary.txt.gz	Weighted mode	13	-0.167009	0.175297	0.359531	-0.510592	0.176574	-0.167 (-0.511-0.177)	0.36
FA-BMD	class.Gammaproteobacteria.id.3303.summary.txt.gz	MR Egger	7	0.451116	0.367381	0.274123	-0.268951	1.17118	0.451 (-0.269-1.171)	0.274
FA-BMD	class.Gammaproteobacteria.id.3303.summary.txt.gz	Weighted median	7	0.000554422	0.138056	0.996796	-0.270035	0.271144	0.001 (-0.270-0.271)	0.997
FA-BMD	class.Gammaproteobacteria.id.3303.summary.txt.gz	Inverse variance weighted	7	0.00868963	0.110543	0.937344	-0.207974	0.225354	0.009 (-0.208-0.225)	0.937
FA-BMD	class.Gammaproteobacteria.id.3303.summary.txt.gz	Simple mode	7	0.026211	0.196405	0.898198	-0.358743	0.411165	0.026 (-0.359-0.411)	0.898
FA-BMD	class.Gammaproteobacteria.id.3303.summary.txt.gz	Weighted mode	7	0.0584635	0.198644	0.778436	-0.330879	0.447806	0.058 (-0.331-0.448)	0.778
FA-BMD	class.Lentisphaeria.id.2250.summary.txt.gz	MR Egger	7	-0.404787	0.228508	0.136694	-0.852663	0.0430877	-0.405 (-0.853-0.043)	0.137
FA-BMD	class.Lentisphaeria.id.2250.summary.txt.gz	Weighted median	7	0.055741	0.0817835	0.495512	-0.104555	0.216037	0.056 (-0.105-0.216)	0.496
FA-BMD	class.Lentisphaeria.id.2250.summary.txt.gz	Inverse variance weighted	7	0.0596546	0.0754149	0.428933	-0.0881586	0.207468	0.060 (-0.088-0.207)	0.429
FA-BMD	class.Lentisphaeria.id.2250.summary.txt.gz	Simple mode	7	0.0393903	0.139692	0.787432	-0.234405	0.313186	0.039 (-0.234-0.313)	0.787
FA-BMD	class.Lentisphaeria.id.2250.summary.txt.gz	Weighted mode	7	0.0270114	0.127153	0.838803	-0.222208	0.276231	0.027 (-0.222-0.276)	0.839
FA-BMD	class.Melainabacteria.id.1589.summary.txt.gz	MR Egger	10	-0.243874	0.153772	0.151411	-0.545267	0.0575181	-0.244 (-0.545-0.058)	0.151
FA-BMD	class.Melainabacteria.id.1589.summary.txt.gz	Weighted median	10	0.00656072	0.0775987	0.932622	-0.145533	0.158654	0.007 (-0.146-0.159)	0.933
FA-BMD	class.Melainabacteria.id.1589.summary.txt.gz	Inverse variance weighted	10	0.0338178	0.0551019	0.539393	-0.074182	0.141817	0.034 (-0.074-0.142)	0.539
FA-BMD	class.Melainabacteria.id.1589.summary.txt.gz	Simple mode	10	0.030437	0.126853	0.815753	-0.218194	0.279068	0.030 (-0.218-0.279)	0.816
FA-BMD	class.Melainabacteria.id.1589.summary.txt.gz	Weighted mode	10	0.0156732	0.118444	0.897638	-0.216477	0.247823	0.016 (-0.216-0.248)	0.898
FA-BMD	class.Methanobacteria.id.119.summary.txt.gz	MR Egger	10	-0.150099	0.185436	0.44167	-0.513554	0.213355	-0.150 (-0.514-0.213)	0.442
FA-BMD	class.Methanobacteria.id.119.summary.txt.gz	Weighted median	10	0.0514609	0.0577039	0.372495	-0.0616387	0.164561	0.051 (-0.062-0.165)	0.372
FA-BMD	class.Methanobacteria.id.119.summary.txt.gz	Inverse variance weighted	10	0.0552286	0.0441851	0.211322	-0.0313742	0.141831	0.055 (-0.031-0.142)	0.211
FA-BMD	class.Methanobacteria.id.119.summary.txt.gz	Simple mode	10	-0.0286752	0.0987803	0.77817	-0.222285	0.164934	-0.029 (-0.222-0.165)	0.778
FA-BMD	class.Methanobacteria.id.119.summary.txt.gz	Weighted mode	10	-0.0248576	0.094914	0.799297	-0.210889	0.161174	-0.025 (-0.211-0.161)	0.799
FA-BMD	class.Mollicutes.id.3920.summary.txt.gz	MR Egger	12	-0.0688171	0.215398	0.755931	-0.490997	0.353363	-0.069 (-0.491-0.353)	0.756
FA-BMD	class.Mollicutes.id.3920.summary.txt.gz	Weighted median	12	-0.0505252	0.096947	0.602254	-0.240541	0.139491	-0.051 (-0.241-0.139)	0.602
FA-BMD	class.Mollicutes.id.3920.summary.txt.gz	Inverse variance weighted	12	-0.0618111	0.0693671	0.37289	-0.197771	0.0741484	-0.062 (-0.198-0.074)	0.373
FA-BMD	class.Mollicutes.id.3920.summary.txt.gz	Simple mode	12	-0.0504047	0.138311	0.722446	-0.321494	0.220685	-0.050 (-0.321-0.221)	0.722
FA-BMD	class.Mollicutes.id.3920.summary.txt.gz	Weighted mode	12	-0.0322007	0.123324	0.798834	-0.273915	0.209514	-0.032 (-0.274-0.210)	0.799
FA-BMD	class.Negativicutes.id.2164.summary.txt.gz	MR Egger	12	0.293355	0.282046	0.32279	-0.259456	0.846165	0.293 (-0.259-0.846)	0.323
FA-BMD	class.Negativicutes.id.2164.summary.txt.gz	Weighted median	12	0.116006	0.116287	0.318481	-0.111917	0.343929	0.116 (-0.112-0.344)	0.318
FA-BMD	class.Negativicutes.id.2164.summary.txt.gz	Inverse variance weighted	12	0.126508	0.0877883	0.149567	-0.0455568	0.298573	0.127 (-0.046-0.299)	0.15
FA-BMD	class.Negativicutes.id.2164.summary.txt.gz	Simple mode	12	-0.075167	0.214478	0.732609	-0.495544	0.34521	-0.075 (-0.496-0.345)	0.733
FA-BMD	class.Negativicutes.id.2164.summary.txt.gz	Weighted mode	12	-0.0424543	0.192819	0.829766	-0.420379	0.33547	-0.042 (-0.420-0.335)	0.83
FA-BMD	class.Verrucomicrobiae.id.4029.summary.txt.gz	MR Egger	12	0.0669823	0.29926	0.827399	-0.519568	0.653532	0.067 (-0.520-0.654)	0.827
FA-BMD	class.Verrucomicrobiae.id.4029.summary.txt.gz	Weighted median	12	0.0574146	0.0985503	0.560168	-0.135744	0.250573	0.057 (-0.136-0.251)	0.56
FA-BMD	class.Verrucomicrobiae.id.4029.summary.txt.gz	Inverse variance weighted	12	0.0244298	0.081816	0.76525	-0.13593	0.184789	0.024 (-0.136-0.185)	0.765
FA-BMD	class.Verrucomicrobiae.id.4029.summary.txt.gz	Simple mode	12	0.08247	0.171448	0.639928	-0.253569	0.418509	0.082 (-0.254-0.419)	0.64
FA-BMD	class.Verrucomicrobiae.id.4029.summary.txt.gz	Weighted mode	12	0.0662772	0.144325	0.655018	-0.216601	0.349155	0.066 (-0.217-0.349)	0.655
FA-BMD	family.Acidaminococcaceae.id.2166.summary.txt.gz	MR Egger	6	0.43236	0.401188	0.341825	-0.353969	1.21869	0.432 (-0.354- 1.219)	0.342
FA-BMD	family.Acidaminococcaceae.id.2166.summary.txt.gz	Weighted median	6	0.0450979	0.138074	0.743955	-0.225528	0.315724	0.045 (-0.226- 0.316)	0.744
FA-BMD	family.Acidaminococcaceae.id.2166.summary.txt.gz	Inverse variance weighted	6	0.0720174	0.125836	0.567109	-0.17462	0.318655	0.072 (-0.175- 0.319)	0.567
FA-BMD	family.Acidaminococcaceae.id.2166.summary.txt.gz	Simple mode	6	-0.00232274	0.219215	0.991956	-0.431984	0.427338	-0.002 (-0.432- 0.427)	0.992
FA-BMD	family.Acidaminococcaceae.id.2166.summary.txt.gz	Weighted mode	6	0.0390927	0.195011	0.849016	-0.343129	0.421314	0.039 (-0.343- 0.421)	0.849
FA-BMD	family.Actinomycetaceae.id.421.summary.txt.gz	MR Egger	5	-0.403776	0.224255	0.169591	-0.843316	0.0357637	-0.404 (-0.843- 0.036)	0.17
FA-BMD	family.Actinomycetaceae.id.421.summary.txt.gz	Weighted median	5	0.00269267	0.116081	0.981494	-0.224827	0.230212	0.003 (-0.225- 0.230)	0.981
FA-BMD	family.Actinomycetaceae.id.421.summary.txt.gz	Inverse variance weighted	5	0.0351712	0.106651	0.741568	-0.173865	0.244207	0.035 (-0.174- 0.244)	0.742
FA-BMD	family.Actinomycetaceae.id.421.summary.txt.gz	Simple mode	5	0.018061	0.184893	0.926883	-0.344329	0.380451	0.018 (-0.344- 0.380)	0.927
FA-BMD	family.Actinomycetaceae.id.421.summary.txt.gz	Weighted mode	5	-0.0547065	0.186625	0.783997	-0.420492	0.311079	-0.055 (-0.420- 0.311)	0.784
FA-BMD	family.Alcaligenaceae.id.2875.summary.txt.gz	MR Egger	14	-0.109968	0.356017	0.762707	-0.807761	0.587825	-0.110 (-0.808- 0.588)	0.763
FA-BMD	family.Alcaligenaceae.id.2875.summary.txt.gz	Weighted median	14	-0.0825329	0.109202	0.449781	-0.296569	0.131504	-0.083 (-0.297- 0.132)	0.45
FA-BMD	family.Alcaligenaceae.id.2875.summary.txt.gz	Inverse variance weighted	14	-0.0858973	0.0808884	0.288271	-0.244438	0.072644	-0.086 (-0.244- 0.073)	0.288
FA-BMD	family.Alcaligenaceae.id.2875.summary.txt.gz	Simple mode	14	-0.0854553	0.170394	0.624393	-0.419427	0.248516	-0.085 (-0.419- 0.249)	0.624
FA-BMD	family.Alcaligenaceae.id.2875.summary.txt.gz	Weighted mode	14	-0.0822025	0.184867	0.66388	-0.444541	0.280137	-0.082 (-0.445- 0.280)	0.664
FA-BMD	family.Bacteroidaceae.id.917.summary.txt.gz	MR Egger	9	0.57122	0.544227	0.328783	-0.495465	1.63791	0.571 (-0.495- 1.638)	0.329
FA-BMD	family.Bacteroidaceae.id.917.summary.txt.gz	Weighted median	9	-0.0975175	0.142375	0.493384	-0.376572	0.181537	-0.098 (-0.377- 0.182)	0.493
FA-BMD	family.Bacteroidaceae.id.917.summary.txt.gz	Inverse variance weighted	9	-0.135814	0.106912	0.203965	-0.34536	0.0737332	-0.136 (-0.345- 0.074)	0.204
FA-BMD	family.Bacteroidaceae.id.917.summary.txt.gz	Simple mode	9	-0.221545	0.235771	0.374894	-0.683657	0.240567	-0.222 (-0.684- 0.241)	0.375
FA-BMD	family.Bacteroidaceae.id.917.summary.txt.gz	Weighted mode	9	-0.128675	0.236037	0.600516	-0.591307	0.333957	-0.129 (-0.591- 0.334)	0.601
FA-BMD	family.BacteroidalesS24.7group.id.11173.summary.txt.gz	MR Egger	8	0.147505	0.314216	0.655331	-0.468359	0.763369	0.148 (-0.468- 0.763)	0.655
FA-BMD	family.BacteroidalesS24.7group.id.11173.summary.txt.gz	Weighted median	8	-0.154771	0.0924486	0.0941059	-0.33597	0.0264287	-0.155 (-0.336- 0.026)	0.094
FA-BMD	family.BacteroidalesS24.7group.id.11173.summary.txt.gz	Inverse variance weighted	8	-0.0981136	0.0711336	0.167806	-0.237535	0.0413082	-0.098 (-0.238- 0.041)	0.168
FA-BMD	family.BacteroidalesS24.7group.id.11173.summary.txt.gz	Simple mode	8	-0.206113	0.161648	0.242969	-0.522943	0.110716	-0.206 (-0.523- 0.111)	0.243
FA-BMD	family.BacteroidalesS24.7group.id.11173.summary.txt.gz	Weighted mode	8	-0.201499	0.165961	0.264064	-0.526782	0.123785	-0.201 (-0.527- 0.124)	0.264
FA-BMD	family.Bifidobacteriaceae.id.433.summary.txt.gz	MR Egger	21	-0.185778	0.229114	0.42749	-0.634841	0.263285	-0.186 (-0.635- 0.263)	0.427
FA-BMD	family.Bifidobacteriaceae.id.433.summary.txt.gz	Weighted median	21	-0.0560241	0.0836202	0.502868	-0.21992	0.107871	-0.056 (-0.220- 0.108)	0.503
FA-BMD	family.Bifidobacteriaceae.id.433.summary.txt.gz	Inverse variance weighted	21	-0.0390487	0.0610838	0.52265	-0.158773	0.0806755	-0.039 (-0.159- 0.081)	0.523
FA-BMD	family.Bifidobacteriaceae.id.433.summary.txt.gz	Simple mode	21	-0.0947959	0.16028	0.560851	-0.408944	0.219352	-0.095 (-0.409- 0.219)	0.561
FA-BMD	family.Bifidobacteriaceae.id.433.summary.txt.gz	Weighted mode	21	-0.112036	0.129496	0.397202	-0.365847	0.141775	-0.112 (-0.366- 0.142)	0.397
FA-BMD	family.Christensenellaceae.id.1866.summary.txt.gz	MR Egger	10	-0.0453952	0.289443	0.87926	-0.612704	0.521914	-0.045 (-0.613- 0.522)	0.879
FA-BMD	family.Christensenellaceae.id.1866.summary.txt.gz	Weighted median	10	-0.106274	0.127211	0.403484	-0.355609	0.14306	-0.106 (-0.356- 0.143)	0.403
FA-BMD	family.Christensenellaceae.id.1866.summary.txt.gz	Inverse variance weighted	10	0.0123212	0.128889	0.923842	-0.240301	0.264944	0.012 (-0.240- 0.265)	0.924
FA-BMD	family.Christensenellaceae.id.1866.summary.txt.gz	Simple mode	10	-0.164101	0.227505	0.489032	-0.610011	0.281808	-0.164 (-0.610- 0.282)	0.489
FA-BMD	family.Christensenellaceae.id.1866.summary.txt.gz	Weighted mode	10	-0.140663	0.177079	0.447428	-0.487738	0.206411	-0.141 (-0.488- 0.206)	0.447
FA-BMD	family.Clostridiaceae1.id.1869.summary.txt.gz	MR Egger	10	0.252084	0.296567	0.420031	-0.329188	0.833357	0.252 (-0.329- 0.833)	0.42
FA-BMD	family.Clostridiaceae1.id.1869.summary.txt.gz	Weighted median	10	-0.123456	0.125614	0.325696	-0.369658	0.122747	-0.123 (-0.370- 0.123)	0.326
FA-BMD	family.Clostridiaceae1.id.1869.summary.txt.gz	Inverse variance weighted	10	-0.10409	0.107275	0.331892	-0.31435	0.106169	-0.104 (-0.314- 0.106)	0.332
FA-BMD	family.Clostridiaceae1.id.1869.summary.txt.gz	Simple mode	10	-0.175118	0.216518	0.439491	-0.599495	0.249258	-0.175 (-0.599- 0.249)	0.439
FA-BMD	family.Clostridiaceae1.id.1869.summary.txt.gz	Weighted mode	10	-0.0572515	0.197309	0.778267	-0.443977	0.329474	-0.057 (-0.444- 0.329)	0.778
FA-BMD	family.ClostridialesvadinBB60group.id.11286.summary.txt.gz	MR Egger	15	-0.0786424	0.167306	0.646106	-0.406563	0.249278	-0.079 (-0.407- 0.249)	0.646
FA-BMD	family.ClostridialesvadinBB60group.id.11286.summary.txt.gz	Weighted median	15	0.0307012	0.0801707	0.701758	-0.126433	0.187836	0.031 (-0.126- 0.188)	0.702
FA-BMD	family.ClostridialesvadinBB60group.id.11286.summary.txt.gz	Inverse variance weighted	15	0.0203603	0.0592139	0.730964	-0.0956989	0.13642	0.020 (-0.096- 0.136)	0.731
FA-BMD	family.ClostridialesvadinBB60group.id.11286.summary.txt.gz	Simple mode	15	0.0411209	0.141562	0.775708	-0.236341	0.318583	0.041 (-0.236- 0.319)	0.776
FA-BMD	family.ClostridialesvadinBB60group.id.11286.summary.txt.gz	Weighted mode	15	0.0553444	0.136598	0.691481	-0.212387	0.323076	0.055 (-0.212- 0.323)	0.691
FA-BMD	family.Coriobacteriaceae.id.811.summary.txt.gz	MR Egger	17	0.0577797	0.32821	0.862613	-0.585513	0.701072	0.058 (-0.586- 0.701)	0.863
FA-BMD	family.Coriobacteriaceae.id.811.summary.txt.gz	Weighted median	17	-0.0597488	0.101404	0.555716	-0.2585	0.139003	-0.060 (-0.259- 0.139)	0.556
FA-BMD	family.Coriobacteriaceae.id.811.summary.txt.gz	Inverse variance weighted	17	-0.0171416	0.0781022	0.826279	-0.170222	0.135939	-0.017 (-0.170- 0.136)	0.826
FA-BMD	family.Coriobacteriaceae.id.811.summary.txt.gz	Simple mode	17	-0.074829	0.150933	0.626794	-0.370658	0.221	-0.075 (-0.371- 0.221)	0.627
FA-BMD	family.Coriobacteriaceae.id.811.summary.txt.gz	Weighted mode	17	-0.0715497	0.157734	0.656202	-0.380709	0.237609	-0.072 (-0.381- 0.238)	0.656
FA-BMD	family.Defluviitaleaceae.id.1924.summary.txt.gz	MR Egger	12	-0.139949	0.200945	0.50201	-0.533802	0.253903	-0.140 (-0.534- 0.254)	0.502
FA-BMD	family.Defluviitaleaceae.id.1924.summary.txt.gz	Weighted median	12	-0.0845073	0.0791816	0.285855	-0.239703	0.0706886	-0.085 (-0.240- 0.071)	0.286
FA-BMD	family.Defluviitaleaceae.id.1924.summary.txt.gz	Inverse variance weighted	12	-0.0886775	0.0601689	0.140533	-0.206609	0.0292535	-0.089 (-0.207- 0.029)	0.141
FA-BMD	family.Defluviitaleaceae.id.1924.summary.txt.gz	Simple mode	12	-0.148014	0.125284	0.262343	-0.39357	0.0975415	-0.148 (-0.394- 0.098)	0.262
FA-BMD	family.Defluviitaleaceae.id.1924.summary.txt.gz	Weighted mode	12	-0.0192683	0.120722	0.876083	-0.255884	0.217347	-0.019 (-0.256- 0.217)	0.876
FA-BMD	family.Desulfovibrionaceae.id.3169.summary.txt.gz	MR Egger	10	0.315869	0.210972	0.172712	-0.0976357	0.729373	0.316 (-0.098- 0.729)	0.173
FA-BMD	family.Desulfovibrionaceae.id.3169.summary.txt.gz	Weighted median	10	0.205062	0.122028	0.0928698	-0.034113	0.444237	0.205 (-0.034- 0.444)	0.093
FA-BMD	family.Desulfovibrionaceae.id.3169.summary.txt.gz	Inverse variance weighted	10	0.15526	0.0833251	0.0624195	-0.0080572	0.318577	0.155 (-0.008- 0.319)	0.062
FA-BMD	family.Desulfovibrionaceae.id.3169.summary.txt.gz	Simple mode	10	0.277217	0.18861	0.175689	-0.092458	0.646892	0.277 (-0.092- 0.647)	0.176
FA-BMD	family.Desulfovibrionaceae.id.3169.summary.txt.gz	Weighted mode	10	0.252513	0.153847	0.135148	-0.049027	0.554052	0.253 (-0.049- 0.554)	0.135
FA-BMD	family.Enterobacteriaceae.id.3469.summary.txt.gz	MR Egger	5	-0.43594	0.671488	0.562472	-1.75206	0.880177	-0.436 (-1.752- 0.880)	0.562
FA-BMD	family.Enterobacteriaceae.id.3469.summary.txt.gz	Weighted median	5	0.00563922	0.158272	0.971577	-0.304575	0.315853	0.006 (-0.305- 0.316)	0.972
FA-BMD	family.Enterobacteriaceae.id.3469.summary.txt.gz	Inverse variance weighted	5	-0.0672995	0.121832	0.580678	-0.306091	0.171492	-0.067 (-0.306- 0.171)	0.581
FA-BMD	family.Enterobacteriaceae.id.3469.summary.txt.gz	Simple mode	5	0.0270492	0.205385	0.90158	-0.375505	0.429604	0.027 (-0.376- 0.430)	0.902
FA-BMD	family.Enterobacteriaceae.id.3469.summary.txt.gz	Weighted mode	5	0.0326891	0.204368	0.880671	-0.367872	0.43325	0.033 (-0.368- 0.433)	0.881
FA-BMD	family.Erysipelotrichaceae.id.2149.summary.txt.gz	MR Egger	13	0.317179	0.482325	0.524314	-0.628177	1.26254	0.317 (-0.628- 1.263)	0.524
FA-BMD	family.Erysipelotrichaceae.id.2149.summary.txt.gz	Weighted median	13	-0.131758	0.117048	0.260305	-0.361173	0.0976568	-0.132 (-0.361- 0.098)	0.26
FA-BMD	family.Erysipelotrichaceae.id.2149.summary.txt.gz	Inverse variance weighted	13	0.0164084	0.108688	0.880001	-0.196619	0.229436	0.016 (-0.197- 0.229)	0.88
FA-BMD	family.Erysipelotrichaceae.id.2149.summary.txt.gz	Simple mode	13	-0.176526	0.178143	0.341285	-0.525687	0.172635	-0.177 (-0.526- 0.173)	0.341
FA-BMD	family.Erysipelotrichaceae.id.2149.summary.txt.gz	Weighted mode	13	-0.167009	0.190801	0.39859	-0.540978	0.206961	-0.167 (-0.541- 0.207)	0.399
FA-BMD	family.FamilyXI.id.1936.summary.txt.gz	MR Egger	8	-0.154408	0.29442	0.618771	-0.731471	0.422656	-0.154 (-0.731- 0.423)	0.619
FA-BMD	family.FamilyXI.id.1936.summary.txt.gz	Weighted median	8	0.0368552	0.0581593	0.526281	-0.077137	0.150847	0.037 (-0.077- 0.151)	0.526
FA-BMD	family.FamilyXI.id.1936.summary.txt.gz	Inverse variance weighted	8	0.000805106	0.0460394	0.986048	-0.0894321	0.0910423	0.001 (-0.089- 0.091)	0.986
FA-BMD	family.FamilyXI.id.1936.summary.txt.gz	Simple mode	8	0.0568778	0.0976407	0.578488	-0.134498	0.248254	0.057 (-0.134- 0.248)	0.578
FA-BMD	family.FamilyXI.id.1936.summary.txt.gz	Weighted mode	8	0.0557418	0.0889063	0.550571	-0.118515	0.229998	0.056 (-0.119- 0.230)	0.551
FA-BMD	family.FamilyXIII.id.1957.summary.txt.gz	MR Egger	10	0.300854	0.499677	0.56378	-0.678513	1.28022	0.301 (-0.679- 1.280)	0.564
FA-BMD	family.FamilyXIII.id.1957.summary.txt.gz	Weighted median	10	0.0462767	0.154269	0.764197	-0.256091	0.348644	0.046 (-0.256- 0.349)	0.764
FA-BMD	family.FamilyXIII.id.1957.summary.txt.gz	Inverse variance weighted	10	-0.104419	0.138403	0.450575	-0.375689	0.166851	-0.104 (-0.376- 0.167)	0.451
FA-BMD	family.FamilyXIII.id.1957.summary.txt.gz	Simple mode	10	0.0972482	0.300571	0.753674	-0.49187	0.686367	0.097 (-0.492- 0.686)	0.754
FA-BMD	family.FamilyXIII.id.1957.summary.txt.gz	Weighted mode	10	0.151829	0.253591	0.564125	-0.345209	0.648868	0.152 (-0.345- 0.649)	0.564
FA-BMD	family.Lachnospiraceae.id.1987.summary.txt.gz	MR Egger	17	0.111941	0.251338	0.662406	-0.380682	0.604563	0.112 (-0.381- 0.605)	0.662
FA-BMD	family.Lachnospiraceae.id.1987.summary.txt.gz	Weighted median	17	-0.00846359	0.103291	0.934695	-0.210914	0.193987	-0.008 (-0.211- 0.194)	0.935
FA-BMD	family.Lachnospiraceae.id.1987.summary.txt.gz	Inverse variance weighted	17	-0.0460786	0.101556	0.650026	-0.245128	0.152971	-0.046 (-0.245- 0.153)	0.65
FA-BMD	family.Lachnospiraceae.id.1987.summary.txt.gz	Simple mode	17	-0.0055601	0.180536	0.975812	-0.35941	0.34829	-0.006 (-0.359- 0.348)	0.976
FA-BMD	family.Lachnospiraceae.id.1987.summary.txt.gz	Weighted mode	17	0.00639254	0.140834	0.964358	-0.269642	0.282427	0.006 (-0.270- 0.282)	0.964
FA-BMD	family.Lactobacillaceae.id.1836.summary.txt.gz	MR Egger	10	0.114672	0.157396	0.487047	-0.193824	0.423168	0.115 (-0.194- 0.423)	0.487
FA-BMD	family.Lactobacillaceae.id.1836.summary.txt.gz	Weighted median	10	0.117492	0.082238	0.153096	-0.0436945	0.278679	0.117 (-0.044- 0.279)	0.153
FA-BMD	family.Lactobacillaceae.id.1836.summary.txt.gz	Inverse variance weighted	10	0.0670596	0.059984	0.263584	-0.0505089	0.184628	0.067 (-0.051- 0.185)	0.264
FA-BMD	family.Lactobacillaceae.id.1836.summary.txt.gz	Simple mode	10	0.139843	0.132796	0.319762	-0.120437	0.400123	0.140 (-0.120- 0.400)	0.32
FA-BMD	family.Lactobacillaceae.id.1836.summary.txt.gz	Weighted mode	10	0.151056	0.121917	0.246681	-0.0879009	0.390012	0.151 (-0.088- 0.390)	0.247
FA-BMD	family.Methanobacteriaceae.id.121.summary.txt.gz	MR Egger	10	-0.150099	0.185436	0.44167	-0.513554	0.213355	-0.150 (-0.514- 0.213)	0.442
FA-BMD	family.Methanobacteriaceae.id.121.summary.txt.gz	Weighted median	10	0.0514609	0.0564744	0.362177	-0.0592289	0.162151	0.051 (-0.059- 0.162)	0.362
FA-BMD	family.Methanobacteriaceae.id.121.summary.txt.gz	Inverse variance weighted	10	0.0552286	0.0441851	0.211322	-0.0313742	0.141831	0.055 (-0.031- 0.142)	0.211
FA-BMD	family.Methanobacteriaceae.id.121.summary.txt.gz	Simple mode	10	-0.0286752	0.095884	0.771684	-0.216608	0.159257	-0.029 (-0.217- 0.159)	0.772
FA-BMD	family.Methanobacteriaceae.id.121.summary.txt.gz	Weighted mode	10	-0.0248576	0.0950754	0.79963	-0.211205	0.16149	-0.025 (-0.211- 0.161)	0.8
FA-BMD	family.Oxalobacteraceae.id.2966.summary.txt.gz	MR Egger	13	-0.0787952	0.227909	0.736066	-0.525496	0.367906	-0.079 (-0.525- 0.368)	0.736
FA-BMD	family.Oxalobacteraceae.id.2966.summary.txt.gz	Weighted median	13	0.0222272	0.0635313	0.726442	-0.102294	0.146748	0.022 (-0.102- 0.147)	0.726
FA-BMD	family.Oxalobacteraceae.id.2966.summary.txt.gz	Inverse variance weighted	13	0.0166262	0.0574417	0.772242	-0.0959596	0.129212	0.017 (-0.096- 0.129)	0.772
FA-BMD	family.Oxalobacteraceae.id.2966.summary.txt.gz	Simple mode	13	-0.00897423	0.109218	0.935868	-0.223042	0.205093	-0.009 (-0.223- 0.205)	0.936
FA-BMD	family.Oxalobacteraceae.id.2966.summary.txt.gz	Weighted mode	13	0.00562691	0.10361	0.957583	-0.197448	0.208702	0.006 (-0.197- 0.209)	0.958
FA-BMD	family.Pasteurellaceae.id.3689.summary.txt.gz	MR Egger	13	-0.0603689	0.133244	0.659305	-0.321527	0.20079	-0.060 (-0.322- 0.201)	0.659
FA-BMD	family.Pasteurellaceae.id.3689.summary.txt.gz	Weighted median	13	-0.0181536	0.0754024	0.809744	-0.165942	0.129635	-0.018 (-0.166- 0.130)	0.81
FA-BMD	family.Pasteurellaceae.id.3689.summary.txt.gz	Inverse variance weighted	13	-0.00843618	0.0567821	0.881892	-0.119729	0.102857	-0.008 (-0.120- 0.103)	0.882
FA-BMD	family.Pasteurellaceae.id.3689.summary.txt.gz	Simple mode	13	-0.0187153	0.123775	0.882327	-0.261315	0.223885	-0.019 (-0.261- 0.224)	0.882
FA-BMD	family.Pasteurellaceae.id.3689.summary.txt.gz	Weighted mode	13	-0.02554	0.104618	0.811256	-0.230591	0.179511	-0.026 (-0.231- 0.180)	0.811
FA-BMD	family.Peptococcaceae.id.2024.summary.txt.gz	MR Egger	10	-0.0314194	0.165355	0.854033	-0.355515	0.292677	-0.031 (-0.356- 0.293)	0.854
FA-BMD	family.Peptococcaceae.id.2024.summary.txt.gz	Weighted median	10	-0.0494294	0.0938	0.598217	-0.233277	0.134419	-0.049 (-0.233- 0.134)	0.598
FA-BMD	family.Peptococcaceae.id.2024.summary.txt.gz	Inverse variance weighted	10	-0.0797763	0.0672419	0.235461	-0.21157	0.0520177	-0.080 (-0.212- 0.052)	0.235
FA-BMD	family.Peptococcaceae.id.2024.summary.txt.gz	Simple mode	10	-0.106967	0.148006	0.488206	-0.397059	0.183125	-0.107 (-0.397- 0.183)	0.488
FA-BMD	family.Peptococcaceae.id.2024.summary.txt.gz	Weighted mode	10	-0.0462865	0.123033	0.715475	-0.287432	0.194859	-0.046 (-0.287- 0.195)	0.715
FA-BMD	family.Peptostreptococcaceae.id.2042.summary.txt.gz	MR Egger	14	-0.0201457	0.150421	0.895679	-0.314972	0.27468	-0.020 (-0.315- 0.275)	0.896
FA-BMD	family.Peptostreptococcaceae.id.2042.summary.txt.gz	Weighted median	14	-0.0135018	0.097717	0.890105	-0.205027	0.178024	-0.014 (-0.205- 0.178)	0.89
FA-BMD	family.Peptostreptococcaceae.id.2042.summary.txt.gz	Inverse variance weighted	14	-0.00742379	0.0681415	0.913245	-0.140981	0.126134	-0.007 (-0.141- 0.126)	0.913
FA-BMD	family.Peptostreptococcaceae.id.2042.summary.txt.gz	Simple mode	14	-0.0142278	0.160859	0.930868	-0.329511	0.301056	-0.014 (-0.330- 0.301)	0.931
FA-BMD	family.Peptostreptococcaceae.id.2042.summary.txt.gz	Weighted mode	14	-0.0343292	0.134926	0.803144	-0.298785	0.230126	-0.034 (-0.299- 0.230)	0.803
FA-BMD	family.Porphyromonadaceae.id.943.summary.txt.gz	MR Egger	10	0.146687	0.475993	0.765825	-0.78626	1.07963	0.147 (-0.786- 1.080)	0.766
FA-BMD	family.Porphyromonadaceae.id.943.summary.txt.gz	Weighted median	10	0.191594	0.145102	0.186699	-0.0928063	0.475995	0.192 (-0.093- 0.476)	0.187
FA-BMD	family.Porphyromonadaceae.id.943.summary.txt.gz	Inverse variance weighted	10	0.176459	0.115207	0.125605	-0.0493472	0.402266	0.176 (-0.049- 0.402)	0.126
FA-BMD	family.Porphyromonadaceae.id.943.summary.txt.gz	Simple mode	10	0.323197	0.252927	0.233284	-0.172541	0.818934	0.323 (-0.173- 0.819)	0.233
FA-BMD	family.Porphyromonadaceae.id.943.summary.txt.gz	Weighted mode	10	0.290701	0.244809	0.265441	-0.189125	0.770527	0.291 (-0.189- 0.771)	0.265
FA-BMD	family.Prevotellaceae.id.960.summary.txt.gz	MR Egger	16	0.261741	0.249707	0.312308	-0.227684	0.751166	0.262 (-0.228- 0.751)	0.312
FA-BMD	family.Prevotellaceae.id.960.summary.txt.gz	Weighted median	16	0.194387	0.0961356	0.0431752	0.00596152	0.382813	0.194 ( 0.006- 0.383)	0.0432
FA-BMD	family.Prevotellaceae.id.960.summary.txt.gz	Inverse variance weighted	16	0.153871	0.0684547	0.0245902	0.0196999	0.288042	0.154 ( 0.020- 0.288)	0.0246
FA-BMD	family.Prevotellaceae.id.960.summary.txt.gz	Simple mode	16	0.236816	0.184324	0.218354	-0.124458	0.59809	0.237 (-0.124- 0.598)	0.218
FA-BMD	family.Prevotellaceae.id.960.summary.txt.gz	Weighted mode	16	0.222641	0.166352	0.200709	-0.103408	0.54869	0.223 (-0.103- 0.549)	0.201
FA-BMD	family.Rhodospirillaceae.id.2717.summary.txt.gz	MR Egger	13	-0.470029	0.391299	0.254898	-1.23698	0.296916	-0.470 (-1.237- 0.297)	0.255
FA-BMD	family.Rhodospirillaceae.id.2717.summary.txt.gz	Weighted median	13	0.0794588	0.0840746	0.344608	-0.0853275	0.244245	0.079 (-0.085- 0.244)	0.345
FA-BMD	family.Rhodospirillaceae.id.2717.summary.txt.gz	Inverse variance weighted	13	0.0472961	0.0609866	0.438035	-0.0722377	0.16683	0.047 (-0.072- 0.167)	0.438
FA-BMD	family.Rhodospirillaceae.id.2717.summary.txt.gz	Simple mode	13	0.0942035	0.131191	0.486463	-0.16293	0.351337	0.094 (-0.163- 0.351)	0.486
FA-BMD	family.Rhodospirillaceae.id.2717.summary.txt.gz	Weighted mode	13	0.0865813	0.145506	0.562873	-0.198611	0.371774	0.087 (-0.199- 0.372)	0.563
FA-BMD	family.Rikenellaceae.id.967.summary.txt.gz	MR Egger	20	-0.193417	0.205283	0.358567	-0.595772	0.208938	-0.193 (-0.596- 0.209)	0.359
FA-BMD	family.Rikenellaceae.id.967.summary.txt.gz	Weighted median	20	-0.221365	0.0894092	0.0132915	-0.396607	-0.0461228	-0.221 (-0.397--0.046)	0.0133
FA-BMD	family.Rikenellaceae.id.967.summary.txt.gz	Inverse variance weighted	20	-0.203671	0.0671689	0.00242764	-0.335322	-0.0720197	-0.204 (-0.335--0.072)	0.00243
FA-BMD	family.Rikenellaceae.id.967.summary.txt.gz	Simple mode	20	-0.232769	0.173428	0.195362	-0.572687	0.10715	-0.233 (-0.573- 0.107)	0.195
FA-BMD	family.Rikenellaceae.id.967.summary.txt.gz	Weighted mode	20	-0.235192	0.194021	0.240296	-0.615474	0.14509	-0.235 (-0.615- 0.145)	0.24
FA-BMD	family.Ruminococcaceae.id.2050.summary.txt.gz	MR Egger	10	-0.102661	0.185053	0.594221	-0.465365	0.260043	-0.103 (-0.465- 0.260)	0.594
FA-BMD	family.Ruminococcaceae.id.2050.summary.txt.gz	Weighted median	10	0.0936825	0.113243	0.408083	-0.128273	0.315638	0.094 (-0.128- 0.316)	0.408
FA-BMD	family.Ruminococcaceae.id.2050.summary.txt.gz	Inverse variance weighted	10	0.10706	0.0853149	0.209522	-0.0601571	0.274277	0.107 (-0.060- 0.274)	0.21
FA-BMD	family.Ruminococcaceae.id.2050.summary.txt.gz	Simple mode	10	0.1632	0.17308	0.370345	-0.176037	0.502437	0.163 (-0.176- 0.502)	0.37
FA-BMD	family.Ruminococcaceae.id.2050.summary.txt.gz	Weighted mode	10	0.0892926	0.153895	0.576005	-0.212342	0.390927	0.089 (-0.212- 0.391)	0.576
FA-BMD	family.Streptococcaceae.id.1850.summary.txt.gz	MR Egger	15	0.0223601	0.31007	0.94361	-0.585377	0.630097	0.022 (-0.585- 0.630)	0.944
FA-BMD	family.Streptococcaceae.id.1850.summary.txt.gz	Weighted median	15	0.048019	0.10409	0.644569	-0.155998	0.252036	0.048 (-0.156- 0.252)	0.645
FA-BMD	family.Streptococcaceae.id.1850.summary.txt.gz	Inverse variance weighted	15	0.0231079	0.0769352	0.763906	-0.127685	0.173901	0.023 (-0.128- 0.174)	0.764
FA-BMD	family.Streptococcaceae.id.1850.summary.txt.gz	Simple mode	15	0.0800891	0.185972	0.673279	-0.284417	0.444595	0.080 (-0.284- 0.445)	0.673
FA-BMD	family.Streptococcaceae.id.1850.summary.txt.gz	Weighted mode	15	0.0232566	0.182595	0.900461	-0.334631	0.381144	0.023 (-0.335- 0.381)	0.9
FA-BMD	family.unknownfamily.id.1000001214.summary.txt.gz	MR Egger	9	-0.281275	0.158246	0.118737	-0.591438	0.028888	-0.281 (-0.591- 0.029)	0.119
FA-BMD	family.unknownfamily.id.1000001214.summary.txt.gz	Weighted median	9	0.00643771	0.0796195	0.935557	-0.149616	0.162492	0.006 (-0.150- 0.162)	0.936
FA-BMD	family.unknownfamily.id.1000001214.summary.txt.gz	Inverse variance weighted	9	0.039269	0.0620361	0.526732	-0.0823217	0.16086	0.039 (-0.082- 0.161)	0.527
FA-BMD	family.unknownfamily.id.1000001214.summary.txt.gz	Simple mode	9	0.00936216	0.134787	0.946329	-0.254821	0.273545	0.009 (-0.255- 0.274)	0.946
FA-BMD	family.unknownfamily.id.1000001214.summary.txt.gz	Weighted mode	9	0.0023053	0.135427	0.986836	-0.263132	0.267743	0.002 (-0.263- 0.268)	0.987
FA-BMD	family.unknownfamily.id.1000005471.summary.txt.gz	MR Egger	14	-0.0729159	0.174855	0.684035	-0.415631	0.269799	-0.073 (-0.416- 0.270)	0.684
FA-BMD	family.unknownfamily.id.1000005471.summary.txt.gz	Weighted median	14	-0.0534544	0.0889775	0.547998	-0.22785	0.120942	-0.053 (-0.228- 0.121)	0.548
FA-BMD	family.unknownfamily.id.1000005471.summary.txt.gz	Inverse variance weighted	14	-0.0808102	0.0620776	0.192998	-0.202482	0.0408618	-0.081 (-0.202- 0.041)	0.193
FA-BMD	family.unknownfamily.id.1000005471.summary.txt.gz	Simple mode	14	-0.272835	0.149296	0.0906647	-0.565455	0.0197851	-0.273 (-0.565- 0.020)	0.091
FA-BMD	family.unknownfamily.id.1000005471.summary.txt.gz	Weighted mode	14	-0.0188712	0.123037	0.880455	-0.260023	0.222281	-0.019 (-0.260- 0.222)	0.88
FA-BMD	family.unknownfamily.id.1000006161.summary.txt.gz	MR Egger	14	0.166285	0.200577	0.423269	-0.226846	0.559417	0.166 (-0.227- 0.559)	0.423
FA-BMD	family.unknownfamily.id.1000006161.summary.txt.gz	Weighted median	14	-0.02211	0.0616554	0.719889	-0.142955	0.0987345	-0.022 (-0.143- 0.099)	0.72
FA-BMD	family.unknownfamily.id.1000006161.summary.txt.gz	Inverse variance weighted	14	0.0129276	0.0469999	0.783274	-0.0791923	0.105047	0.013 (-0.079- 0.105)	0.783
FA-BMD	family.unknownfamily.id.1000006161.summary.txt.gz	Simple mode	14	-0.124533	0.125127	0.337781	-0.369782	0.120717	-0.125 (-0.370- 0.121)	0.338
FA-BMD	family.unknownfamily.id.1000006161.summary.txt.gz	Weighted mode	14	-0.117878	0.121097	0.348112	-0.355228	0.119473	-0.118 (-0.355- 0.119)	0.348
FA-BMD	family.Veillonellaceae.id.2172.summary.txt.gz	MR Egger	18	-0.0271697	0.127019	0.833325	-0.276128	0.221788	-0.027 (-0.276- 0.222)	0.833
FA-BMD	family.Veillonellaceae.id.2172.summary.txt.gz	Weighted median	18	0.0714689	0.0860053	0.405984	-0.0971015	0.240039	0.071 (-0.097- 0.240)	0.406
FA-BMD	family.Veillonellaceae.id.2172.summary.txt.gz	Inverse variance weighted	18	0.0529153	0.059842	0.376561	-0.064375	0.170206	0.053 (-0.064- 0.170)	0.377
FA-BMD	family.Veillonellaceae.id.2172.summary.txt.gz	Simple mode	18	0.0484513	0.15317	0.755607	-0.251761	0.348664	0.048 (-0.252- 0.349)	0.756
FA-BMD	family.Veillonellaceae.id.2172.summary.txt.gz	Weighted mode	18	0.133568	0.126537	0.305937	-0.114444	0.38158	0.134 (-0.114- 0.382)	0.306
FA-BMD	family.Verrucomicrobiaceae.id.4036.summary.txt.gz	MR Egger	12	0.0674251	0.299326	0.826316	-0.519253	0.654103	0.067 (-0.519- 0.654)	0.826
FA-BMD	family.Verrucomicrobiaceae.id.4036.summary.txt.gz	Weighted median	12	0.0573669	0.100361	0.567589	-0.13934	0.254074	0.057 (-0.139- 0.254)	0.568
FA-BMD	family.Verrucomicrobiaceae.id.4036.summary.txt.gz	Inverse variance weighted	12	0.0244667	0.0818236	0.764927	-0.135908	0.184841	0.024 (-0.136- 0.185)	0.765
FA-BMD	family.Verrucomicrobiaceae.id.4036.summary.txt.gz	Simple mode	12	0.0821938	0.147175	0.587707	-0.206269	0.370657	0.082 (-0.206- 0.371)	0.588
FA-BMD	family.Verrucomicrobiaceae.id.4036.summary.txt.gz	Weighted mode	12	0.0660111	0.156758	0.681791	-0.241235	0.373257	0.066 (-0.241- 0.373)	0.682
FA-BMD	family.Victivallaceae.id.2255.summary.txt.gz	MR Egger	13	-0.142837	0.182454	0.450232	-0.500446	0.214772	-0.143 (-0.500- 0.215)	0.45
FA-BMD	family.Victivallaceae.id.2255.summary.txt.gz	Weighted median	13	-0.0293703	0.0542552	0.588277	-0.135711	0.07697	-0.029 (-0.136- 0.077)	0.588
FA-BMD	family.Victivallaceae.id.2255.summary.txt.gz	Inverse variance weighted	13	-0.00471578	0.0388848	0.903473	-0.0809299	0.0714984	-0.005 (-0.081- 0.071)	0.903
FA-BMD	family.Victivallaceae.id.2255.summary.txt.gz	Simple mode	13	-0.0439924	0.0931832	0.64532	-0.226632	0.138647	-0.044 (-0.227- 0.139)	0.645
FA-BMD	family.Victivallaceae.id.2255.summary.txt.gz	Weighted mode	13	-0.0571356	0.0988291	0.573869	-0.250841	0.13657	-0.057 (-0.251- 0.137)	0.574
FA-BMD	order.Actinomycetales.id.420.summary.txt.gz	MR Egger	5	-0.403228	0.224525	0.170376	-0.843298	0.0368413	-0.403 (-0.843-0.037)	0.17
FA-BMD	order.Actinomycetales.id.420.summary.txt.gz	Weighted median	5	0.00270527	0.116947	0.981545	-0.226512	0.231922	0.003 (-0.227-0.232)	0.982
FA-BMD	order.Actinomycetales.id.420.summary.txt.gz	Inverse variance weighted	5	0.035365	0.106779	0.740494	-0.173921	0.244651	0.035 (-0.174-0.245)	0.74
[truncated: 798 more rows]

## Sheet: Supplementary Table S4. The est
Supplementary Table S4. The estimates of two-sample MR of gut microbiome and femoral neck BMD (P < 1×10-5)
[truncated: 1,057 more rows]

## Sheet: Supplementary Table S5. The est
Supplementary Table S5. The estimates of two-sample MR of gut microbiota and lumbar spine BMD, forearm BMD, and femoral neck BMD (P < 5×10-8)
[truncated: 19 more rows]

[truncated: 1 more sheets: Supplementary Table S6. Reverse]
